# Supplementary material for: Identification of drug resistance mutations among Mycobacterium bovis lineages in the Americas
Source: PLoS Negl Trop Dis. 2021 Feb 16;15(2):e0009145. doi: 10.1371/journal.pntd.0009145 (PMC7886168; doi:10.1371/journal.pntd.0009145)
Supplement: S1 Table — (CSV) [file pntd.0009145.s001.csv]

	sample	Read1 File Size	Read1 Total Reads	Read1 Mean Read Length	Read1 Mean Read Quality	Read1 Reads Passing Q30	Reference with Coverage	Average Depth of Coverage	Unmapped Reads	Good SNP Count	Group Placements	Run	Assay Type	BioSample	Center Name	Consent	Experiment	Instrument	LibraryLayout	LibrarySelection	LibrarySource	Organism	Platform	ReleaseDate	Sample Name	SRA Study	BioProject	Bytes	DATASTORE filetype	DATASTORE provider	DATASTORE region	AvgSpotLen	Bases	Library Name	host	Collection_Date	BioSampleModel	geo_loc_name_country	geo_loc_name_country_continent	geo_loc_name	isolate	isolation_source	ENA-FIRST-PUBLIC (run)	ENA-LAST-UPDATE (run)	strain	AssemblyName	collected_by	lat_lon	host_disease
1	Mycobacterium bovis AF2122/97
2	Mycobacterium tuberculosis H37Rv
3	SRR11294540		2.146.666					97,93	64,94%			SRR11294540	WGS	SAMN14336431	USDA-NVSL-DBPL	public	SRX7900014	Illumina MiSeq	PAIRED	RANDOM	GENOMIC	Mycobacterium tuberculosis variant bovis	ILLUMINA	2020-03-12T00:00:00Z	18-013763-16-3846FM	SRP149365	PRJNA449507	334913499	sra,fastq	s3,ncbi,gs	gs.US,ncbi.public,s3.us-east-1	472	520835582	18-013763-16-3846FM	Cattle	2016	Microbe\, viral or environmental	Mexico	North America	Mexico	18-013763-16-3846FM
4	SRR11294541		1.150.554					52,87	65,03%			SRR11294541	WGS	SAMN14336430	USDA-NVSL-DBPL	public	SRX7900013	Illumina MiSeq	PAIRED	RANDOM	GENOMIC	Mycobacterium tuberculosis variant bovis	ILLUMINA	2020-03-12T00:00:00Z	18-013763-16-3842FM	SRP149365	PRJNA449507	172775118	fastq,sra	ncbi,s3,gs	s3.us-east-1,ncbi.public,gs.US	474	276425023	18-013763-16-3842FM	Cattle	2016	Microbe\, viral or environmental	Mexico	North America	Mexico	18-013763-16-3842FM
5	SRR11294542		1.682.374					75,54	64,79%			SRR11294542	WGS	SAMN14336429	USDA-NVSL-DBPL	public	SRX7900012	Illumina MiSeq	PAIRED	RANDOM	GENOMIC	Mycobacterium tuberculosis variant bovis	ILLUMINA	2020-03-12T00:00:00Z	18-013763-16-3818FM	SRP149365	PRJNA449507	253827792	sra,fastq	gs,ncbi,s3	ncbi.public,s3.us-east-1,gs.US	455	397398126	18-013763-16-3818FM	Cattle	2016	Microbe\, viral or environmental	Mexico	North America	Mexico	18-013763-16-3818FM
6	SRR11294543		1.720.954					79,14	64,94%			SRR11294543	WGS	SAMN14336428	USDA-NVSL-DBPL	public	SRX7900011	Illumina MiSeq	PAIRED	RANDOM	GENOMIC	Mycobacterium tuberculosis variant bovis	ILLUMINA	2020-03-12T00:00:00Z	18-013763-16-3719FM	SRP149365	PRJNA449507	250818666	fastq,sra	ncbi,s3,gs	gs.US,s3.us-east-1,ncbi.public	473	414181533	18-013763-16-3719FM	Cattle	2016	Microbe\, viral or environmental	Mexico	North America	Mexico	18-013763-16-3719FM
7	SRR11294544		1.505.164					72,64	65,08%			SRR11294544	WGS	SAMN14336419	USDA-NVSL-DBPL	public	SRX7900010	Illumina MiSeq	PAIRED	RANDOM	GENOMIC	Mycobacterium tuberculosis variant bovis	ILLUMINA	2020-03-12T00:00:00Z	18-013763-16-3545FM	SRP149365	PRJNA449507	221805517	fastq,sra	ncbi,s3,gs	s3.us-east-1,ncbi.public,gs.US	483	366792165	18-013763-16-3545FM	Cattle	2016	Microbe\, viral or environmental	Mexico	North America	Mexico	18-013763-16-3545FM
8	SRR11294545		1.804.824					79,85	64,85%			SRR11294545	WGS	SAMN14336418	USDA-NVSL-DBPL	public	SRX7900009	Illumina MiSeq	PAIRED	RANDOM	GENOMIC	Mycobacterium tuberculosis variant bovis	ILLUMINA	2020-03-12T00:00:00Z	18-013763-16-3478FM	SRP149365	PRJNA449507	296153052	sra,fastq	gs,ncbi,s3	ncbi.public,s3.us-east-1,gs.US	476	441438900	18-013763-16-3478FM	Cattle	2016	Microbe\, viral or environmental	Mexico	North America	Mexico	18-013763-16-3478FM
9	SRR11418313	146.9 MB	705,748	240,5	30	56.10%	99.53%	73,70	788	219	Mbovis-09	SRR11418313	WGS	SAMN14447199	USDA-NVSL-DBPL	public	SRX7996831	Illumina MiSeq	PAIRED	RANDOM	GENOMIC	Mycobacterium tuberculosis variant bovis	ILLUMINA	2020-03-25T00:00:00Z	17-010561-27	SRP105419	PRJNA384785	229300257	fastq,sra	gs,s3,ncbi	ncbi.public,s3.us-east-1,gs.US	480	339061322	17-010561-27	Cattle	2009	Microbe\, viral or environmental	Spain	Europe	Spain	17-010561-27
10	SRR11418314	196.9 MB	922,868	240,9	28,7	46.20%	99.44%	95,70	1,138	828	Mbovis-21, Mbovis-21A, Mbovis-21Awild, Mbovis-21Awild-2	SRR11418314	WGS	SAMN14447198	USDA-NVSL-DBPL	public	SRX7996830	Illumina MiSeq	PAIRED	RANDOM	GENOMIC	Mycobacterium tuberculosis variant bovis	ILLUMINA	2020-03-25T00:00:00Z	17-010561-26	SRP105419	PRJNA384785	305386567	fastq,sra	gs,ncbi,s3	ncbi.public,s3.us-east-1,gs.US	481	444294215	17-010561-26	Cattle	2009	Microbe\, viral or environmental	Spain	Europe	Spain	17-010561-26
11	SRR11418315	175.4 MB	875,656	230,7	30,3	58.30%	99.49%	87,40	1,248	685	Mbovis-14, Mbovis-14C	SRR11418315	WGS	SAMN14447197	USDA-NVSL-DBPL	public	SRX7996829	Illumina MiSeq	PAIRED	RANDOM	GENOMIC	Mycobacterium tuberculosis variant bovis	ILLUMINA	2020-03-25T00:00:00Z	17-010561-21	SRP105419	PRJNA384785	278445157	sra,fastq	s3,ncbi,gs	gs.US,s3.us-east-1,ncbi.public	460	403515693	17-010561-21	Cattle	2008	Microbe\, viral or environmental	Spain	Europe	Spain	17-010561-21
12	SRR11418316	184.2 MB	908,478	228,4	28,9	47.50%	99.66%	88,10	1,73	657	Mbovis-12, Mbovis-12B	SRR11418316	WGS	SAMN14447196	USDA-NVSL-DBPL	public	SRX7996828	Illumina MiSeq	PAIRED	RANDOM	GENOMIC	Mycobacterium tuberculosis variant bovis	ILLUMINA	2020-03-25T00:00:00Z	17-010561-19	SRP105419	PRJNA384785	287310592	sra,fastq	gs,s3,ncbi	s3.us-east-1,ncbi.public,gs.US	454	412453547	17-010561-19	Cattle	2008	Microbe\, viral or environmental	Spain	Europe	Spain	17-010561-19
13	SRR11418317	168.2 MB	819,338	232,8	29,1	48.90%	99.50%	80,80	14,078	688	Mbovis-29	SRR11418317	WGS	SAMN14447195	USDA-NVSL-DBPL	public	SRX7996827	Illumina MiSeq	PAIRED	RANDOM	GENOMIC	Mycobacterium tuberculosis variant bovis	ILLUMINA	2020-03-25T00:00:00Z	17-010561-16	SRP105419	PRJNA384785	263951829	sra,fastq	s3,ncbi,gs	gs.US,ncbi.public,s3.us-east-1	463	379569211	17-010561-16	Cattle	2009	Microbe\, viral or environmental	Spain	Europe	Spain	17-010561-16
14	SRR11418318	169.7 MB	854,742	229,1	30,6	60.50%	99.68%	84,60	1,242	671	Mbovis-12, Mbovis-12D	SRR11418318	WGS	SAMN14447194	USDA-NVSL-DBPL	public	SRX7996826	Illumina MiSeq	PAIRED	RANDOM	GENOMIC	Mycobacterium tuberculosis variant bovis	ILLUMINA	2020-03-25T00:00:00Z	17-010561-15	SRP105419	PRJNA384785	272979487	sra,fastq	ncbi,gs,s3	gs.US,ncbi.public,s3.us-east-1	457	390639501	17-010561-15	Cattle	2009	Microbe\, viral or environmental	Spain	Europe	Spain	17-010561-15
15	SRR11418320	250.3 MB	1,281,620	238,4	32,3	74.80%	99.63%	134,90	1,844	732	Mbovis-12, Mbovis-12B	SRR11418320	WGS	SAMN14447216	USDA-NVSL-DBPL	public	SRX7996824	Illumina MiSeq	PAIRED	RANDOM	GENOMIC	Mycobacterium tuberculosis variant bovis	ILLUMINA	2020-03-25T00:00:00Z	17-010561-170	SRP105419	PRJNA384785	382098990	sra,fastq	s3,ncbi,gs	s3.us-east-1,gs.US,ncbi.public	475	609376014	17-010561-170	Cattle	2014	Microbe\, viral or environmental	Spain	Europe	Spain	17-010561-170
16	SRR11418321	168.9 MB	803,526	243	29,6	52.50%	99.63%	83,70	848	683	Mbovis-14, Mbovis-14B, Mbovis-14B4	SRR11418321	WGS	SAMN14447215	USDA-NVSL-DBPL	public	SRX7996823	Illumina MiSeq	PAIRED	RANDOM	GENOMIC	Mycobacterium tuberculosis variant bovis	ILLUMINA	2020-03-25T00:00:00Z	17-010561-154	SRP105419	PRJNA384785	274819424	sra,fastq	s3,gs,ncbi	ncbi.public,gs.US,s3.us-east-1	484	389188609	17-010561-154	Cattle	2015	Microbe\, viral or environmental	Spain	Europe	Spain	17-010561-154
17	SRR11418322	143.1 MB	664,956	243,5	28,2	40.60%	99.39%	68,90	852	706	Mbovis-14	SRR11418322	WGS	SAMN14447214	USDA-NVSL-DBPL	public	SRX7996822	Illumina MiSeq	PAIRED	RANDOM	GENOMIC	Mycobacterium tuberculosis variant bovis	ILLUMINA	2020-03-25T00:00:00Z	17-010561-146	SRP105419	PRJNA384785	230626909	sra,fastq	gs,s3,ncbi	gs.US,ncbi.public,s3.us-east-1	487	323892512	17-010561-146	Cattle	2016	Microbe\, viral or environmental	Spain	Europe	Spain	17-010561-146
18	SRR11418323	206.4 MB	971,975	238	26,7	30.30%	99.53%	94,80	1,652	698	Mbovis-29	SRR11418323	WGS	SAMN14447213	USDA-NVSL-DBPL	public	SRX7996821	Illumina MiSeq	PAIRED	RANDOM	GENOMIC	Mycobacterium tuberculosis variant bovis	ILLUMINA	2020-03-25T00:00:00Z	17-010561-115	SRP105419	PRJNA384785	326087503	fastq,sra	s3,ncbi,gs	s3.us-east-1,ncbi.public,gs.US	472	459628135	17-010561-115	Cattle	2014	Microbe\, viral or environmental	Spain	Europe	Spain	17-010561-115
19	SRR11418324	180.8 MB	888,825	235,3	30,1	56.90%	99.64%	89,60	1,3	715	Mbovis-12, Mbovis-12B	SRR11418324	WGS	SAMN14447212	USDA-NVSL-DBPL	public	SRX7996820	Illumina MiSeq	PAIRED	RANDOM	GENOMIC	Mycobacterium tuberculosis variant bovis	ILLUMINA	2020-03-25T00:00:00Z	17-010561-111	SRP105419	PRJNA384785	295251080	fastq,sra	ncbi,s3,gs	gs.US,ncbi.public,s3.us-east-1	470	417767740	17-010561-111	Cattle	2014	Microbe\, viral or environmental	Spain	Europe	Spain	17-010561-111
20	SRR11418325	192.9 MB	897,573	239,6	27,7	34.60%	98.80%	90,60	1,002	634	Mbovis-13, Mbovis-13B	SRR11418325	WGS	SAMN14447211	USDA-NVSL-DBPL	public	SRX7996819	Illumina MiSeq	PAIRED	RANDOM	GENOMIC	Mycobacterium tuberculosis variant bovis	ILLUMINA	2020-03-25T00:00:00Z	17-010561-97	SRP105419	PRJNA384785	309512810	fastq,sra	ncbi,gs,s3	gs.US,s3.us-east-1,ncbi.public	478	429715633	17-010561-97	Cattle	2012	Microbe\, viral or environmental	Spain	Europe	Spain	17-010561-97
21	SRR11418326	116.0 MB	539,774	241,1	27,3	34.50%	99.54%	54,50	574	638	Mbovis-12, Mbovis-12D	SRR11418326	WGS	SAMN14447210	USDA-NVSL-DBPL	public	SRX7996818	Illumina MiSeq	PAIRED	RANDOM	GENOMIC	Mycobacterium tuberculosis variant bovis	ILLUMINA	2020-03-25T00:00:00Z	17-010561-96	SRP105419	PRJNA384785	185124305	fastq,sra	ncbi,gs,s3	ncbi.public,s3.us-east-1,gs.US	481	259839536	17-010561-96	Cattle	2013	Microbe\, viral or environmental	Spain	Europe	Spain	17-010561-96
22	SRR11462860	162.8 MB	818,602	234,9	31,4	66.40%	99.48%	84,80	6,27	540	Mbovis-34	SRR11462860	WGS	SAMN14518437	USDA-NVSL-DBPL	public	SRX8040253	Illumina MiSeq	PAIRED	RANDOM	GENOMIC	Mycobacterium tuberculosis variant bovis	ILLUMINA	2020-04-02T00:00:00Z	16-6165	SRP254855	PRJNA622511	249370798	sra,fastq	gs,ncbi,s3	gs.US,ncbi.public,s3.us-east-1	470	385493807	16-6165	Cattle	Not Collected	Microbe\, viral or environmental	Dominican Republic	North America	Dominican Republic	16-6165	Tissue
23	SRR11462862	169.1 MB	855,897	232,7	30,8	64.40%	99.51%	86,60	2,672	560	Mbovis-34	SRR11462862	WGS	SAMN14518435	USDA-NVSL-DBPL	public	SRX8040251	Illumina MiSeq	PAIRED	RANDOM	GENOMIC	Mycobacterium tuberculosis variant bovis	ILLUMINA	2020-04-02T00:00:00Z	17-9664	SRP254855	PRJNA622511	254308146	fastq,sra	s3,ncbi,gs	gs.US,ncbi.public,s3.us-east-1	464	397472700	17-9664	Cattle	Not Collected	Microbe\, viral or environmental	Dominican Republic	North America	Dominican Republic	17-9664	Tissue
24	SRR11462863	148.9 MB	752,743	232	30,7	63.00%	99.70%	75,80	3,07	698	Mbovis-11, Mbovis-11B, Mbovis-11B-1	SRR11462863	WGS	SAMN14518434	USDA-NVSL-DBPL	public	SRX8040250	Illumina MiSeq	PAIRED	RANDOM	GENOMIC	Mycobacterium tuberculosis variant bovis	ILLUMINA	2020-04-02T00:00:00Z	17-9663	SRP254855	PRJNA622511	226671733	fastq,sra	s3,ncbi,gs	s3.us-east-1,gs.US,ncbi.public	462	348296927	17-9663	Cattle	Not Collected	Microbe\, viral or environmental	Dominican Republic	North America	Dominican Republic	17-9663	Tissue
25	SRR11462864	171.1 MB	876,68	228,8	30,6	62.00%	99.82%	86,30	3,028	386	Mbovis-17, Mbovis-17F	SRR11462864	WGS	SAMN14518433	USDA-NVSL-DBPL	public	SRX8040249	Illumina MiSeq	PAIRED	RANDOM	GENOMIC	Mycobacterium tuberculosis variant bovis	ILLUMINA	2020-04-02T00:00:00Z	17-9662	SRP254855	PRJNA622511	256155097	fastq,sra	s3,gs,ncbi	s3.us-east-1,gs.US,ncbi.public	454	398404950	17-9662	Cattle	Not Collected	Microbe\, viral or environmental	Dominican Republic	North America	Dominican Republic	17-9662	Tissue
26	SRR11462865	175.8 MB	838,698	234,8	27,8	35.20%	99.79%	80,00	49,09	411	Mbovis-17, Mbovis-17F	SRR11462865	WGS	SAMN14518432	USDA-NVSL-DBPL	public	SRX8040248	Illumina MiSeq	PAIRED	RANDOM	GENOMIC	Mycobacterium tuberculosis variant bovis	ILLUMINA	2020-04-02T00:00:00Z	17-9661	SRP254855	PRJNA622511	259260939	fastq,sra	ncbi,gs,s3	ncbi.public,s3.us-east-1,gs.US	467	391929140	17-9661	Cattle	Not Collected	Microbe\, viral or environmental	Dominican Republic	North America	Dominican Republic	17-9661	Tissue
27	SRR11462866	170.9 MB	846,13	232,5	29,7	53.80%	99.50%	84,20	1,394	541	Mbovis-34	SRR11462866	WGS	SAMN14518431	USDA-NVSL-DBPL	public	SRX8040247	Illumina MiSeq	PAIRED	RANDOM	GENOMIC	Mycobacterium tuberculosis variant bovis	ILLUMINA	2020-04-02T00:00:00Z	17-9660	SRP254855	PRJNA622511	253401057	fastq,sra	ncbi,s3,gs	gs.US,s3.us-east-1,ncbi.public	463	392135047	17-9660	Cattle	Not Collected	Microbe\, viral or environmental	Dominican Republic	North America	Dominican Republic	17-9660	Tissue
28	SRR11462867	194.4 MB	942,675	235,9	29	47.60%	99.51%	93,20	25,504	549	Mbovis-34	SRR11462867	WGS	SAMN14518430	USDA-NVSL-DBPL	public	SRX8040246	Illumina MiSeq	PAIRED	RANDOM	GENOMIC	Mycobacterium tuberculosis variant bovis	ILLUMINA	2020-04-02T00:00:00Z	17-9659	SRP254855	PRJNA622511	288123462	fastq,sra	ncbi,gs,s3	gs.US,s3.us-east-1,ncbi.public	469	442556634	17-9659	Cattle	Not Collected	Microbe\, viral or environmental	Dominican Republic	North America	Dominican Republic	17-9659	Tissue
29	SRR11462869	173.2 MB	879,464	234,3	31,2	68.60%	99.79%	89,40	11,806	368	Mbovis-17, Mbovis-17F	SRR11462869	WGS	SAMN14518429	USDA-NVSL-DBPL	public	SRX8040244	Illumina MiSeq	PAIRED	RANDOM	GENOMIC	Mycobacterium tuberculosis variant bovis	ILLUMINA	2020-04-02T00:00:00Z	17-9658	SRP254855	PRJNA622511	264796241	sra,fastq	ncbi,s3,gs	s3.us-east-1,ncbi.public,gs.US	467	411489129	17-9658	Cattle	Not Collected	Microbe\, viral or environmental	Dominican Republic	North America	Dominican Republic	17-9658	Tissue
30	SRR11462870	184.3 MB	862,589	242	27,3	32.60%	99.81%	86,80	856	363	Mbovis-17, Mbovis-17F	SRR11462870	WGS	SAMN14518428	USDA-NVSL-DBPL	public	SRX8040243	Illumina MiSeq	PAIRED	RANDOM	GENOMIC	Mycobacterium tuberculosis variant bovis	ILLUMINA	2020-04-02T00:00:00Z	17-9657	SRP254855	PRJNA622511	282405944	sra,fastq	s3,ncbi,gs	gs.US,ncbi.public,s3.us-east-1	481	415631425	17-9657	Cattle	Not Collected	Microbe\, viral or environmental	Dominican Republic	North America	Dominican Republic	17-9657	Tissue
31	SRR11462871	172.2 MB	835,538	241,2	29,8	55.50%	99.76%	86,50	712	359	Mbovis-17, Mbovis-17A	SRR11462871	WGS	SAMN14518427	USDA-NVSL-DBPL	public	SRX8040242	Illumina MiSeq	PAIRED	RANDOM	GENOMIC	Mycobacterium tuberculosis variant bovis	ILLUMINA	2020-04-02T00:00:00Z	17-9656	SRP254855	PRJNA622511	270985223	fastq,sra	gs,s3,ncbi	s3.us-east-1,gs.US,ncbi.public	480	401315417	17-9656	Cattle	Not Collected	Microbe\, viral or environmental	Dominican Republic	North America	Dominican Republic	17-9656	Tissue
32	SRR11462872	177.7 MB	843,351	240,7	28,5	43.00%	99.84%	85,80	2,75	381	Mbovis-17, Mbovis-17F	SRR11462872	WGS	SAMN14518426	USDA-NVSL-DBPL	public	SRX8040241	Illumina MiSeq	PAIRED	RANDOM	GENOMIC	Mycobacterium tuberculosis variant bovis	ILLUMINA	2020-04-02T00:00:00Z	17-9655	SRP254855	PRJNA622511	272499937	sra,fastq	gs,s3,ncbi	s3.us-east-1,ncbi.public,gs.US	479	404434500	17-9655	Cattle	Not Collected	Microbe\, viral or environmental	Dominican Republic	North America	Dominican Republic	17-9655	Tissue
33	SRR11462873	207.8 MB	1,043,728	235,1	30,5	60.90%	99.80%	105,90	2,884	357	Mbovis-17, Mbovis-17H	SRR11462873	WGS	SAMN14518425	USDA-NVSL-DBPL	public	SRX8040240	Illumina MiSeq	PAIRED	RANDOM	GENOMIC	Mycobacterium tuberculosis variant bovis	ILLUMINA	2020-04-02T00:00:00Z	17-9654	SRP254855	PRJNA622511	321878264	fastq,sra	s3,gs,ncbi	ncbi.public,gs.US,s3.us-east-1	468	489417733	17-9654	Cattle	Not Collected	Microbe\, viral or environmental	Dominican Republic	North America	Dominican Republic	17-9654	Tissue
34	SRR11462874	194.8 MB	937,755	238,6	28,8	44.90%	99.82%	94,80	2,468	358	Mbovis-17, Mbovis-17F	SRR11462874	WGS	SAMN14518424	USDA-NVSL-DBPL	public	SRX8040239	Illumina MiSeq	PAIRED	RANDOM	GENOMIC	Mycobacterium tuberculosis variant bovis	ILLUMINA	2020-04-02T00:00:00Z	17-9653	SRP254855	PRJNA622511	298412254	sra,fastq	gs,s3,ncbi	s3.us-east-1,gs.US,ncbi.public	474	445257376	17-9653	Cattle	Not Collected	Microbe\, viral or environmental	Dominican Republic	North America	Dominican Republic	17-9653	Tissue
35	SRR11462875	171.4 MB	816,742	240,1	28,6	44.50%	99.35%	82,50	8,162	540	Mbovis-34	SRR11462875	WGS	SAMN14518423	USDA-NVSL-DBPL	public	SRX8040238	Illumina MiSeq	PAIRED	RANDOM	GENOMIC	Mycobacterium tuberculosis variant bovis	ILLUMINA	2020-04-02T00:00:00Z	17-9652	SRP254855	PRJNA622511	265689548	fastq,sra	s3,ncbi,gs	s3.us-east-1,gs.US,ncbi.public	478	390440380	17-9652	Cattle	Not Collected	Microbe\, viral or environmental	Dominican Republic	North America	Dominican Republic	17-9652	Tissue
36	SRR11462876	193.1 MB	936,888	238,5	29,6	52.60%	99.53%	95,80	1,786	544	Mbovis-34	SRR11462876	WGS	SAMN14518422	USDA-NVSL-DBPL	public	SRX8040237	Illumina MiSeq	PAIRED	RANDOM	GENOMIC	Mycobacterium tuberculosis variant bovis	ILLUMINA	2020-04-02T00:00:00Z	17-9651	SRP254855	PRJNA622511	299696844	fastq,sra	ncbi,gs,s3	gs.US,ncbi.public,s3.us-east-1	475	445951385	17-9651	Cattle	Not Collected	Microbe\, viral or environmental	Dominican Republic	North America	Dominican Republic	17-9651	Tissue
37	SRR11462877	190.1 MB	938,702	240,4	30,4	61.20%	99.58%	97,40	1,124	347	Mbovis-17, Mbovis-17H	SRR11462877	WGS	SAMN14518421	USDA-NVSL-DBPL	public	SRX8040236	Illumina MiSeq	PAIRED	RANDOM	GENOMIC	Mycobacterium tuberculosis variant bovis	ILLUMINA	2020-04-02T00:00:00Z	17-9650	SRP254855	PRJNA622511	295466847	fastq,sra	s3,ncbi,gs	s3.us-east-1,gs.US,ncbi.public	479	449683928	17-9650	Cattle	Not Collected	Microbe\, viral or environmental	Dominican Republic	North America	Dominican Republic	17-9650	Tissue
38	SRR11462878	133.6 MB	635,919	243,3	29,1	49.60%	99.72%	66,20	1,284	350	Mbovis-17, Mbovis-17A	SRR11462878	WGS	SAMN14518420	USDA-NVSL-DBPL	public	SRX8040235	Illumina MiSeq	PAIRED	RANDOM	GENOMIC	Mycobacterium tuberculosis variant bovis	ILLUMINA	2020-04-02T00:00:00Z	17-9649	SRP254855	PRJNA622511	207129564	sra,fastq	ncbi,gs,s3	ncbi.public,gs.US,s3.us-east-1	485	309045558	17-9649	Cattle	Not Collected	Microbe\, viral or environmental	Dominican Republic	North America	Dominican Republic	17-9649	Tissue
39	SRR11462879	208.7 MB	1,018,585	236,7	30,3	58.10%	99.79%	104,90	15,144	366	Mbovis-17, Mbovis-17A	SRR11462879	WGS	SAMN14518366	USDA-NVSL-DBPL	public	SRX8040234	Illumina MiSeq	PAIRED	RANDOM	GENOMIC	Mycobacterium tuberculosis variant bovis	ILLUMINA	2020-04-02T00:00:00Z	16-6176	SRP254855	PRJNA622511	320126706	sra,fastq	gs,s3,ncbi	s3.us-east-1,gs.US,ncbi.public	472	481015243	16-6176	Cattle	Not Collected	Microbe\, viral or environmental	Dominican Republic	North America	Dominican Republic	16-6176	Tissue
40	SRR11462880	139.2 MB	636,156	244,9	25,2	14.50%	99.45%	62,80	704	538	Mbovis-34	SRR11462880	WGS	SAMN14518419	USDA-NVSL-DBPL	public	SRX8040233	Illumina MiSeq	PAIRED	RANDOM	GENOMIC	Mycobacterium tuberculosis variant bovis	ILLUMINA	2020-04-02T00:00:00Z	17-9648	SRP254855	PRJNA622511	217097949	fastq,sra	ncbi,s3,gs	gs.US,ncbi.public,s3.us-east-1	487	310402983	17-9648	Cattle	Not Collected	Microbe\, viral or environmental	Dominican Republic	North America	Dominican Republic	17-9648	Tissue
41	SRR11462881	145.3 MB	674,529	243,1	27	29.50%	99.49%	68,40	690	553	Mbovis-34	SRR11462881	WGS	SAMN14518418	USDA-NVSL-DBPL	public	SRX8040232	Illumina MiSeq	PAIRED	RANDOM	GENOMIC	Mycobacterium tuberculosis variant bovis	ILLUMINA	2020-04-02T00:00:00Z	17-9647	SRP254855	PRJNA622511	223204727	fastq,sra	ncbi,gs,s3	ncbi.public,gs.US,s3.us-east-1	484	326868462	17-9647	Cattle	Not Collected	Microbe\, viral or environmental	Dominican Republic	North America	Dominican Republic	17-9647	Tissue
42	SRR11462882	167.9 MB	783,371	243,1	27,5	33.60%	99.70%	79,70	1,21	701	Mbovis-11, Mbovis-11B, Mbovis-11B-1	SRR11462882	WGS	SAMN14518417	USDA-NVSL-DBPL	public	SRX8040231	Illumina MiSeq	PAIRED	RANDOM	GENOMIC	Mycobacterium tuberculosis variant bovis	ILLUMINA	2020-04-02T00:00:00Z	17-9646	SRP254855	PRJNA622511	260100157	sra,fastq	s3,gs,ncbi	gs.US,ncbi.public,s3.us-east-1	484	379361591	17-9646	Cattle	Not Collected	Microbe\, viral or environmental	Dominican Republic	North America	Dominican Republic	17-9646	Tissue
43	SRR11462883	168.4 MB	787,869	242	27,4	32.60%	99.75%	79,90	1,078	371	Mbovis-17, Mbovis-17F	SRR11462883	WGS	SAMN14518416	USDA-NVSL-DBPL	public	SRX8040230	Illumina MiSeq	PAIRED	RANDOM	GENOMIC	Mycobacterium tuberculosis variant bovis	ILLUMINA	2020-04-02T00:00:00Z	17-9645	SRP254855	PRJNA622511	259597754	sra,fastq	ncbi,s3,gs	ncbi.public,s3.us-east-1,gs.US	482	380495966	17-9645	Cattle	Not Collected	Microbe\, viral or environmental	Dominican Republic	North America	Dominican Republic	17-9645	Tissue
44	SRR11462884	145.0 MB	682,661	241,7	27,9	37.90%	99.70%	69,40	792	336	Mbovis-17, Mbovis-17H	SRR11462884	WGS	SAMN14518415	USDA-NVSL-DBPL	public	SRX8040229	Illumina MiSeq	PAIRED	RANDOM	GENOMIC	Mycobacterium tuberculosis variant bovis	ILLUMINA	2020-04-02T00:00:00Z	17-9644	SRP254855	PRJNA622511	224746439	fastq,sra	s3,gs,ncbi	s3.us-east-1,gs.US,ncbi.public	482	329262417	17-9644	Cattle	Not Collected	Microbe\, viral or environmental	Dominican Republic	North America	Dominican Republic	17-9644	Tissue
45	SRR11462885	175.8 MB	823,464	240	26,5	24.80%	99.72%	80,90	1,386	685	Mbovis-11, Mbovis-11B, Mbovis-11B-1	SRR11462885	WGS	SAMN14518414	USDA-NVSL-DBPL	public	SRX8040228	Illumina MiSeq	PAIRED	RANDOM	GENOMIC	Mycobacterium tuberculosis variant bovis	ILLUMINA	2020-04-02T00:00:00Z	17-9643	SRP254855	PRJNA622511	277456947	fastq,sra	ncbi,s3,gs	gs.US,s3.us-east-1,ncbi.public	478	394280242	17-9643	Cattle	Not Collected	Microbe\, viral or environmental	Dominican Republic	North America	Dominican Republic	17-9643	Tissue
46	SRR11462886	178.8 MB	846,691	240,2	28	37.10%	99.48%	85,20	868	546	Mbovis-34	SRR11462886	WGS	SAMN14518413	USDA-NVSL-DBPL	public	SRX8040227	Illumina MiSeq	PAIRED	RANDOM	GENOMIC	Mycobacterium tuberculosis variant bovis	ILLUMINA	2020-04-02T00:00:00Z	17-9642	SRP254855	PRJNA622511	284695387	sra,fastq	ncbi,gs,s3	ncbi.public,gs.US,s3.us-east-1	479	405927820	17-9642	Cattle	Not Collected	Microbe\, viral or environmental	Dominican Republic	North America	Dominican Republic	17-9642	Tissue
47	SRR11462887	162.2 MB	759,874	240,7	26,1	23.10%	99.76%	74,10	2,468	340	Mbovis-17, Mbovis-17H	SRR11462887	WGS	SAMN14518412	USDA-NVSL-DBPL	public	SRX8040226	Illumina MiSeq	PAIRED	RANDOM	GENOMIC	Mycobacterium tuberculosis variant bovis	ILLUMINA	2020-04-02T00:00:00Z	17-9641	SRP254855	PRJNA622511	257253813	sra,fastq	gs,s3,ncbi	ncbi.public,s3.us-east-1,gs.US	478	363682537	17-9641	Cattle	Not Collected	Microbe\, viral or environmental	Dominican Republic	North America	Dominican Republic	17-9641	Tissue
48	SRR11462888	165.0 MB	788,981	239,7	28,8	43.40%	99.48%	80,10	886	536	Mbovis-34	SRR11462888	WGS	SAMN14518411	USDA-NVSL-DBPL	public	SRX8040225	Illumina MiSeq	PAIRED	RANDOM	GENOMIC	Mycobacterium tuberculosis variant bovis	ILLUMINA	2020-04-02T00:00:00Z	17-9640	SRP254855	PRJNA622511	265849789	sra,fastq	s3,ncbi,gs	gs.US,s3.us-east-1,ncbi.public	479	378115585	17-9640	Cattle	Not Collected	Microbe\, viral or environmental	Dominican Republic	North America	Dominican Republic	17-9640	Tissue
49	SRR11462889	152.9 MB	744,675	237,5	29,5	53.20%	99.57%	74,30	30,832	543	Mbovis-34	SRR11462889	WGS	SAMN14518410	USDA-NVSL-DBPL	public	SRX8040224	Illumina MiSeq	PAIRED	RANDOM	GENOMIC	Mycobacterium tuberculosis variant bovis	ILLUMINA	2020-04-02T00:00:00Z	17-9639	SRP254855	PRJNA622511	228479432	sra,fastq	s3,ncbi,gs	s3.us-east-1,gs.US,ncbi.public	473	352925003	17-9639	Cattle	Not Collected	Microbe\, viral or environmental	Dominican Republic	North America	Dominican Republic	17-9639	Tissue
50	SRR11462890	328.3 MB	1,673,867	236,9	32,2	72.20%	99.57%	173,40	26,016	587	Mbovis-34	SRR11462890	WGS	SAMN14518365	USDA-NVSL-DBPL	public	SRX8040223	Illumina MiSeq	PAIRED	RANDOM	GENOMIC	Mycobacterium tuberculosis variant bovis	ILLUMINA	2020-04-02T00:00:00Z	16-6175	SRP254855	PRJNA622511	515039943	sra,fastq	gs,s3,ncbi	gs.US,s3.us-east-1,ncbi.public	473	791824136	16-6175	Cattle	Not Collected	Microbe\, viral or environmental	Dominican Republic	North America	Dominican Republic	16-6175	Tissue
51	SRR11462891	195.2 MB	927,003	241,2	28,4	40.30%	99.81%	94,20	1,01	355	Mbovis-17, Mbovis-17F	SRR11462891	WGS	SAMN14518409	USDA-NVSL-DBPL	public	SRX8040222	Illumina MiSeq	PAIRED	RANDOM	GENOMIC	Mycobacterium tuberculosis variant bovis	ILLUMINA	2020-04-02T00:00:00Z	17-9638	SRP254855	PRJNA622511	309862233	sra,fastq	s3,ncbi,gs	ncbi.public,gs.US,s3.us-east-1	480	445865011	17-9638	Cattle	Not Collected	Microbe\, viral or environmental	Dominican Republic	North America	Dominican Republic	17-9638	Tissue
52	SRR11462892	145.6 MB	678,401	242,4	23,4	9.20%	99.78%	61,90	1,112	382	Mbovis-17, Mbovis-17F	SRR11462892	WGS	SAMN14518408	USDA-NVSL-DBPL	public	SRX8040221	Illumina MiSeq	PAIRED	RANDOM	GENOMIC	Mycobacterium tuberculosis variant bovis	ILLUMINA	2020-04-02T00:00:00Z	17-9637	SRP254855	PRJNA622511	229494497	sra,fastq	ncbi,gs,s3	s3.us-east-1,ncbi.public,gs.US	480	325742977	17-9637	Cattle	Not Collected	Microbe\, viral or environmental	Dominican Republic	North America	Dominican Republic	17-9637	Tissue
53	SRR11462893	105.8 MB	483,098	244,7	25,4	13.40%	99.37%	47,30	358	518	Mbovis-34	SRR11462893	WGS	SAMN14518407	USDA-NVSL-DBPL	public	SRX8040220	Illumina MiSeq	PAIRED	RANDOM	GENOMIC	Mycobacterium tuberculosis variant bovis	ILLUMINA	2020-04-02T00:00:00Z	17-9636	SRP254855	PRJNA622511	172865639	fastq,sra	s3,gs,ncbi	gs.US,ncbi.public,s3.us-east-1	487	235573970	17-9636	Cattle	Not Collected	Microbe\, viral or environmental	Dominican Republic	North America	Dominican Republic	17-9636	Tissue
54	SRR11462894	182.5 MB	842,133	243,6	25	15.00%	99.78%	81,70	1,122	322	Mbovis-17, Mbovis-17H	SRR11462894	WGS	SAMN14518406	USDA-NVSL-DBPL	public	SRX8040219	Illumina MiSeq	PAIRED	RANDOM	GENOMIC	Mycobacterium tuberculosis variant bovis	ILLUMINA	2020-04-02T00:00:00Z	17-9635	SRP254855	PRJNA622511	290200579	sra,fastq	gs,s3,ncbi	s3.us-east-1,ncbi.public,gs.US	484	407932934	17-9635	Cattle	Not Collected	Microbe\, viral or environmental	Dominican Republic	North America	Dominican Republic	17-9635	Tissue
55	SRR11462895	167.7 MB	787,203	242	27,4	31.90%	99.50%	79,40	794	543	Mbovis-34	SRR11462895	WGS	SAMN14518405	USDA-NVSL-DBPL	public	SRX8040218	Illumina MiSeq	PAIRED	RANDOM	GENOMIC	Mycobacterium tuberculosis variant bovis	ILLUMINA	2020-04-02T00:00:00Z	17-9634	SRP254855	PRJNA622511	267343287	sra,fastq	s3,gs,ncbi	ncbi.public,gs.US,s3.us-east-1	482	380154038	17-9634	Cattle	Not Collected	Microbe\, viral or environmental	Dominican Republic	North America	Dominican Republic	17-9634	Tissue
56	SRR11462896	179.7 MB	833,414	243	26,1	22.00%	99.51%	82,30	812	532	Mbovis-34	SRR11462896	WGS	SAMN14518404	USDA-NVSL-DBPL	public	SRX8040217	Illumina MiSeq	PAIRED	RANDOM	GENOMIC	Mycobacterium tuberculosis variant bovis	ILLUMINA	2020-04-02T00:00:00Z	17-9633	SRP254855	PRJNA622511	283908747	fastq,sra	gs,ncbi,s3	ncbi.public,s3.us-east-1,gs.US	483	402857486	17-9633	Cattle	Not Collected	Microbe\, viral or environmental	Dominican Republic	North America	Dominican Republic	17-9633	Tissue
57	SRR11462897	163.9 MB	769,663	242,1	27,2	30.90%	99.45%	77,30	690	524	Mbovis-34	SRR11462897	WGS	SAMN14518403	USDA-NVSL-DBPL	public	SRX8040216	Illumina MiSeq	PAIRED	RANDOM	GENOMIC	Mycobacterium tuberculosis variant bovis	ILLUMINA	2020-04-02T00:00:00Z	17-9632	SRP254855	PRJNA622511	258909261	fastq,sra	gs,ncbi,s3	ncbi.public,s3.us-east-1,gs.US	482	370985915	17-9632	Cattle	Not Collected	Microbe\, viral or environmental	Dominican Republic	North America	Dominican Republic	17-9632	Tissue
58	SRR11462898	144.3 MB	671,768	240,8	25,7	19.00%	99.43%	65,30	788	535	Mbovis-34	SRR11462898	WGS	SAMN14518402	USDA-NVSL-DBPL	public	SRX8040215	Illumina MiSeq	PAIRED	RANDOM	GENOMIC	Mycobacterium tuberculosis variant bovis	ILLUMINA	2020-04-02T00:00:00Z	17-9631	SRP254855	PRJNA622511	227952797	sra,fastq	s3,gs,ncbi	ncbi.public,s3.us-east-1,gs.US	478	321476936	17-9631	Cattle	Not Collected	Microbe\, viral or environmental	Dominican Republic	North America	Dominican Republic	17-9631	Tissue
59	SRR11462899	184.0 MB	865,44	240,8	27,6	34.20%	99.76%	86,60	4,806	334	Mbovis-17, Mbovis-17H	SRR11462899	WGS	SAMN14518401	USDA-NVSL-DBPL	public	SRX8040214	Illumina MiSeq	PAIRED	RANDOM	GENOMIC	Mycobacterium tuberculosis variant bovis	ILLUMINA	2020-04-02T00:00:00Z	17-9630	SRP254855	PRJNA622511	291783443	fastq,sra	ncbi,gs,s3	s3.us-east-1,ncbi.public,gs.US	480	416216310	17-9630	Cattle	Not Collected	Microbe\, viral or environmental	Dominican Republic	North America	Dominican Republic	17-9630	Tissue
60	SRR11462900	149.9 MB	701,71	241,7	26,7	27.30%	99.49%	69,70	802	540	Mbovis-34	SRR11462900	WGS	SAMN14518400	USDA-NVSL-DBPL	public	SRX8040213	Illumina MiSeq	PAIRED	RANDOM	GENOMIC	Mycobacterium tuberculosis variant bovis	ILLUMINA	2020-04-02T00:00:00Z	17-9629	SRP254855	PRJNA622511	237098809	fastq,sra	ncbi,s3,gs	gs.US,ncbi.public,s3.us-east-1	481	337691258	17-9629	Cattle	Not Collected	Microbe\, viral or environmental	Dominican Republic	North America	Dominican Republic	17-9629	Tissue
61	SRR11462901	329.0 MB	1,616,593	235,8	30,6	59.90%	99.83%	166,20	6,268	377	Mbovis-17, Mbovis-17F	SRR11462901	WGS	SAMN14518364	USDA-NVSL-DBPL	public	SRX8040212	Illumina MiSeq	PAIRED	RANDOM	GENOMIC	Mycobacterium tuberculosis variant bovis	ILLUMINA	2020-04-02T00:00:00Z	16-6174	SRP254855	PRJNA622511	501488680	sra,fastq	s3,gs,ncbi	ncbi.public,gs.US,s3.us-east-1	471	761684076	16-6174	Cattle	Not Collected	Microbe\, viral or environmental	Dominican Republic	North America	Dominican Republic	16-6174	Tissue
62	SRR11462902	167.2 MB	796,433	242,3	28,7	43.70%	99.78%	81,50	788	385	Mbovis-17, Mbovis-17F	SRR11462902	WGS	SAMN14518399	USDA-NVSL-DBPL	public	SRX8040211	Illumina MiSeq	PAIRED	RANDOM	GENOMIC	Mycobacterium tuberculosis variant bovis	ILLUMINA	2020-04-02T00:00:00Z	17-9628	SRP254855	PRJNA622511	269253061	fastq,sra	s3,gs,ncbi	ncbi.public,gs.US,s3.us-east-1	482	384475969	17-9628	Cattle	Not Collected	Microbe\, viral or environmental	Dominican Republic	North America	Dominican Republic	17-9628	Tissue
63	SRR11462903	212.2 MB	1,049,540	231,8	28,9	44.40%	99.82%	102,60	2,658	366	Mbovis-17, Mbovis-17A	SRR11462903	WGS	SAMN14518398	USDA-NVSL-DBPL	public	SRX8040210	Illumina MiSeq	PAIRED	RANDOM	GENOMIC	Mycobacterium tuberculosis variant bovis	ILLUMINA	2020-04-02T00:00:00Z	17-9627	SRP254855	PRJNA622511	332094115	fastq,sra	gs,s3,ncbi	gs.US,s3.us-east-1,ncbi.public	461	484100386	17-9627	Cattle	Not Collected	Microbe\, viral or environmental	Dominican Republic	North America	Dominican Republic	17-9627	Tissue
64	SRR11462904	155.4 MB	735,793	235,9	24,2	12.40%	99.82%	66,50	1,76	350	Mbovis-17, Mbovis-17F	SRR11462904	WGS	SAMN14518397	USDA-NVSL-DBPL	public	SRX8040209	Illumina MiSeq	PAIRED	RANDOM	GENOMIC	Mycobacterium tuberculosis variant bovis	ILLUMINA	2020-04-02T00:00:00Z	17-9626	SRP254855	PRJNA622511	242904217	fastq,sra	s3,gs,ncbi	ncbi.public,s3.us-east-1,gs.US	466	342896421	17-9626	Cattle	Not Collected	Microbe\, viral or environmental	Dominican Republic	North America	Dominican Republic	17-9626	Tissue
65	SRR11462905	136.2 MB	638,477	238,9	25,6	18.30%	99.48%	61,20	860	540	Mbovis-34	SRR11462905	WGS	SAMN14518396	USDA-NVSL-DBPL	public	SRX8040208	Illumina MiSeq	PAIRED	RANDOM	GENOMIC	Mycobacterium tuberculosis variant bovis	ILLUMINA	2020-04-02T00:00:00Z	17-9625	SRP254855	PRJNA622511	213480552	fastq,sra	ncbi,gs,s3	gs.US,s3.us-east-1,ncbi.public	473	302283097	17-9625	Cattle	Not Collected	Microbe\, viral or environmental	Dominican Republic	North America	Dominican Republic	17-9625	Tissue
66	SRR11462906	153.0 MB	713,246	241,4	24,7	15.10%	99.75%	67,00	7,24	342	Mbovis-17, Mbovis-17H	SRR11462906	WGS	SAMN14518395	USDA-NVSL-DBPL	public	SRX8040207	Illumina MiSeq	PAIRED	RANDOM	GENOMIC	Mycobacterium tuberculosis variant bovis	ILLUMINA	2020-04-02T00:00:00Z	17-9624	SRP254855	PRJNA622511	242790769	sra,fastq	s3,ncbi,gs	gs.US,s3.us-east-1,ncbi.public	478	341380227	17-9624	Cattle	Not Collected	Microbe\, viral or environmental	Dominican Republic	North America	Dominican Republic	17-9624	Tissue
67	SRR11462907	141.2 MB	652,385	241,5	24,1	8.60%	99.49%	61,10	728	536	Mbovis-34	SRR11462907	WGS	SAMN14518394	USDA-NVSL-DBPL	public	SRX8040206	Illumina MiSeq	PAIRED	RANDOM	GENOMIC	Mycobacterium tuberculosis variant bovis	ILLUMINA	2020-04-02T00:00:00Z	17-9623	SRP254855	PRJNA622511	227561721	fastq,sra	gs,ncbi,s3	gs.US,ncbi.public,s3.us-east-1	478	312223493	17-9623	Cattle	Not Collected	Microbe\, viral or environmental	Dominican Republic	North America	Dominican Republic	17-9623	Tissue
68	SRR11462908	156.1 MB	730,116	242,8	27,7	32.40%	99.48%	74,00	582	546	Mbovis-34	SRR11462908	WGS	SAMN14518393	USDA-NVSL-DBPL	public	SRX8040205	Illumina MiSeq	PAIRED	RANDOM	GENOMIC	Mycobacterium tuberculosis variant bovis	ILLUMINA	2020-04-02T00:00:00Z	17-9622	SRP254855	PRJNA622511	251679181	fastq,sra	ncbi,gs,s3	gs.US,s3.us-east-1,ncbi.public	484	353744802	17-9622	Cattle	Not Collected	Microbe\, viral or environmental	Dominican Republic	North America	Dominican Republic	17-9622	Tissue
69	SRR11462909	143.0 MB	678,652	240,2	28,4	43.00%	99.63%	69,20	612	532	Mbovis-34	SRR11462909	WGS	SAMN14518392	USDA-NVSL-DBPL	public	SRX8040204	Illumina MiSeq	PAIRED	RANDOM	GENOMIC	Mycobacterium tuberculosis variant bovis	ILLUMINA	2020-04-02T00:00:00Z	17-9621	SRP254855	PRJNA622511	214728917	fastq,sra	ncbi,gs,s3	gs.US,ncbi.public,s3.us-east-1	478	324933812	17-9621	Cattle	Not Collected	Microbe\, viral or environmental	Dominican Republic	North America	Dominican Republic	17-9621	Tissue
70	SRR11462910	190.1 MB	961,272	236,9	31,2	68.60%	99.54%	99,50	1,292	560	Mbovis-34	SRR11462910	WGS	SAMN14518391	USDA-NVSL-DBPL	public	SRX8040203	Illumina MiSeq	PAIRED	RANDOM	GENOMIC	Mycobacterium tuberculosis variant bovis	ILLUMINA	2020-04-02T00:00:00Z	17-9620	SRP254855	PRJNA622511	291492647	fastq,sra	s3,ncbi,gs	ncbi.public,gs.US,s3.us-east-1	473	454764120	17-9620	Cattle	Not Collected	Microbe\, viral or environmental	Dominican Republic	North America	Dominican Republic	17-9620	Tissue
71	SRR11462911	173.2 MB	830,478	238,9	28,9	46.40%	99.59%	84,40	1,166	550	Mbovis-34	SRR11462911	WGS	SAMN14518390	USDA-NVSL-DBPL	public	SRX8040202	Illumina MiSeq	PAIRED	RANDOM	GENOMIC	Mycobacterium tuberculosis variant bovis	ILLUMINA	2020-04-02T00:00:00Z	17-9619	SRP254855	PRJNA622511	260031287	sra,fastq	s3,ncbi,gs	ncbi.public,s3.us-east-1,gs.US	476	395565519	17-9619	Cattle	Not Collected	Microbe\, viral or environmental	Dominican Republic	North America	Dominican Republic	17-9619	Tissue
72	SRR11462912	308.2 MB	1,584,042	227,2	31,8	67.90%	99.83%	127,30	713,972	350	Mbovis-17, Mbovis-17F	SRR11462912	WGS	SAMN14518363	USDA-NVSL-DBPL	public	SRX8040201	Illumina MiSeq	PAIRED	RANDOM	GENOMIC	Mycobacterium tuberculosis variant bovis	ILLUMINA	2020-04-02T00:00:00Z	16-6173	SRP254855	PRJNA622511	471708638	fastq,sra	s3,ncbi,gs	gs.US,s3.us-east-1,ncbi.public	453	718760910	16-6173	Cattle	Not Collected	Microbe\, viral or environmental	Dominican Republic	North America	Dominican Republic	16-6173	Tissue
73	SRR11462913	140.9 MB	711,67	234,2	30,9	65.50%	99.69%	72,40	1,29	364	Mbovis-17, Mbovis-17A	SRR11462913	WGS	SAMN14518389	USDA-NVSL-DBPL	public	SRX8040200	Illumina MiSeq	PAIRED	RANDOM	GENOMIC	Mycobacterium tuberculosis variant bovis	ILLUMINA	2020-04-02T00:00:00Z	17-9618	SRP254855	PRJNA622511	214261151	fastq,sra	ncbi,gs,s3	s3.us-east-1,ncbi.public,gs.US	466	331877908	17-9618	Cattle	Not Collected	Microbe\, viral or environmental	Dominican Republic	North America	Dominican Republic	17-9618	Tissue
74	SRR11462914	131.3 MB	649,593	235	30,1	57.40%	99.79%	66,20	1,482	363	Mbovis-17, Mbovis-17A	SRR11462914	WGS	SAMN14518388	USDA-NVSL-DBPL	public	SRX8040199	Illumina MiSeq	PAIRED	RANDOM	GENOMIC	Mycobacterium tuberculosis variant bovis	ILLUMINA	2020-04-02T00:00:00Z	17-9617	SRP254855	PRJNA622511	198262834	sra,fastq	s3,gs,ncbi	s3.us-east-1,gs.US,ncbi.public	468	304473759	17-9617	Cattle	Not Collected	Microbe\, viral or environmental	Dominican Republic	North America	Dominican Republic	17-9617	Tissue
75	SRR11462915	168.1 MB	808,035	239,9	29,3	51.00%	99.51%	83,30	1,336	546	Mbovis-34	SRR11462915	WGS	SAMN14518387	USDA-NVSL-DBPL	public	SRX8040198	Illumina MiSeq	PAIRED	RANDOM	GENOMIC	Mycobacterium tuberculosis variant bovis	ILLUMINA	2020-04-02T00:00:00Z	17-9616	SRP254855	PRJNA622511	256288994	fastq,sra	gs,ncbi,s3	ncbi.public,gs.US,s3.us-east-1	479	387845535	17-9616	Cattle	Not Collected	Microbe\, viral or environmental	Dominican Republic	North America	Dominican Republic	17-9616	Tissue
76	SRR11462916	132.1 MB	657,637	238,2	30,8	65.10%	99.49%	68,50	776	546	Mbovis-34	SRR11462916	WGS	SAMN14518386	USDA-NVSL-DBPL	public	SRX8040197	Illumina MiSeq	PAIRED	RANDOM	GENOMIC	Mycobacterium tuberculosis variant bovis	ILLUMINA	2020-04-02T00:00:00Z	17-9615	SRP254855	PRJNA622511	202258410	sra,fastq	s3,ncbi,gs	ncbi.public,s3.us-east-1,gs.US	475	312842439	17-9615	Cattle	Not Collected	Microbe\, viral or environmental	Dominican Republic	North America	Dominican Republic	17-9615	Tissue
77	SRR11462917	167.8 MB	776,428	240,9	26,1	20.90%	99.77%	76,80	926	340	Mbovis-17, Mbovis-17A	SRR11462917	WGS	SAMN14518385	USDA-NVSL-DBPL	public	SRX8040196	Illumina MiSeq	PAIRED	RANDOM	GENOMIC	Mycobacterium tuberculosis variant bovis	ILLUMINA	2020-04-02T00:00:00Z	17-9614	SRP254855	PRJNA622511	252536886	sra,fastq	gs,ncbi,s3	gs.US,s3.us-east-1,ncbi.public	481	373548764	17-9614	Cattle	Not Collected	Microbe\, viral or environmental	Dominican Republic	North America	Dominican Republic	17-9614	Tissue
78	SRR11462918	128.0 MB	597,657	241,7	27,3	32.90%	99.67%	60,50	582	368	Mbovis-17, Mbovis-17F	SRR11462918	WGS	SAMN14518384	USDA-NVSL-DBPL	public	SRX8040195	Illumina MiSeq	PAIRED	RANDOM	GENOMIC	Mycobacterium tuberculosis variant bovis	ILLUMINA	2020-04-02T00:00:00Z	17-9613	SRP254855	PRJNA622511	192423334	fastq,sra	gs,ncbi,s3	ncbi.public,gs.US,s3.us-east-1	481	288064681	17-9613	Cattle	Not Collected	Microbe\, viral or environmental	Dominican Republic	North America	Dominican Republic	17-9613	Tissue
79	SRR11462919	153.7 MB	728,197	239,7	28,4	41.20%	99.80%	73,70	11,654	374	Mbovis-17, Mbovis-17F	SRR11462919	WGS	SAMN14518383	USDA-NVSL-DBPL	public	SRX8040194	Illumina MiSeq	PAIRED	RANDOM	GENOMIC	Mycobacterium tuberculosis variant bovis	ILLUMINA	2020-04-02T00:00:00Z	17-9612	SRP254855	PRJNA622511	234694185	sra,fastq	gs,ncbi,s3	ncbi.public,gs.US,s3.us-east-1	478	348169907	17-9612	Cattle	Not Collected	Microbe\, viral or environmental	Dominican Republic	North America	Dominican Republic	17-9612	Tissue
80	SRR11462920	124.3 MB	612,724	236,2	30,1	58.20%	99.75%	63,00	1,21	369	Mbovis-17, Mbovis-17A	SRR11462920	WGS	SAMN14518382	USDA-NVSL-DBPL	public	SRX8040193	Illumina MiSeq	PAIRED	RANDOM	GENOMIC	Mycobacterium tuberculosis variant bovis	ILLUMINA	2020-04-02T00:00:00Z	17-9611	SRP254855	PRJNA622511	189101885	fastq,sra	gs,ncbi,s3	gs.US,s3.us-east-1,ncbi.public	473	289874586	17-9611	Cattle	Not Collected	Microbe\, viral or environmental	Dominican Republic	North America	Dominican Republic	17-9611	Tissue
81	SRR11462921	144.6 MB	687,507	241,7	28,7	45.80%	99.79%	70,80	754	368	Mbovis-17, Mbovis-17F	SRR11462921	WGS	SAMN14518381	USDA-NVSL-DBPL	public	SRX8040192	Illumina MiSeq	PAIRED	RANDOM	GENOMIC	Mycobacterium tuberculosis variant bovis	ILLUMINA	2020-04-02T00:00:00Z	17-9610	SRP254855	PRJNA622511	218855612	sra,fastq	s3,ncbi,gs	gs.US,s3.us-east-1,ncbi.public	480	330244539	17-9610	Cattle	Not Collected	Microbe\, viral or environmental	Dominican Republic	North America	Dominican Republic	17-9610	Tissue
82	SRR11462922	160.0 MB	809,222	236,2	31	66.60%	99.52%	83,20	2,322	546	Mbovis-34	SRR11462922	WGS	SAMN14518380	USDA-NVSL-DBPL	public	SRX8040191	Illumina MiSeq	PAIRED	RANDOM	GENOMIC	Mycobacterium tuberculosis variant bovis	ILLUMINA	2020-04-02T00:00:00Z	17-9609	SRP254855	PRJNA622511	242232673	sra,fastq	s3,ncbi,gs	ncbi.public,gs.US,s3.us-east-1	470	380573383	17-9609	Cattle	Not Collected	Microbe\, viral or environmental	Dominican Republic	North America	Dominican Republic	17-9609	Tissue
83	SRR11462923	291.6 MB	1,478,293	235,9	32,1	71.70%	99.83%	153,50	4,416	380	Mbovis-17, Mbovis-17F	SRR11462923	WGS	SAMN14518362	USDA-NVSL-DBPL	public	SRX8040190	Illumina MiSeq	PAIRED	RANDOM	GENOMIC	Mycobacterium tuberculosis variant bovis	ILLUMINA	2020-04-02T00:00:00Z	16-6172	SRP254855	PRJNA622511	463191511	sra,fastq	ncbi,gs,s3	s3.us-east-1,gs.US,ncbi.public	472	698052065	16-6172	Cattle	Not Collected	Microbe\, viral or environmental	Dominican Republic	North America	Dominican Republic	16-6172	Tissue
84	SRR11462924	159.5 MB	755,496	238,3	27,6	34.00%	99.79%	75,30	1,128	356	Mbovis-17, Mbovis-17A	SRR11462924	WGS	SAMN14518379	USDA-NVSL-DBPL	public	SRX8040189	Illumina MiSeq	PAIRED	RANDOM	GENOMIC	Mycobacterium tuberculosis variant bovis	ILLUMINA	2020-04-02T00:00:00Z	17-9608	SRP254855	PRJNA622511	240662560	sra,fastq	ncbi,s3,gs	gs.US,ncbi.public,s3.us-east-1	474	358261381	17-9608	Cattle	Not Collected	Microbe\, viral or environmental	Dominican Republic	North America	Dominican Republic	17-9608	Tissue
85	SRR11462925	168.7 MB	834,121	238,8	30,5	62.30%	99.50%	86,40	988	559	Mbovis-34	SRR11462925	WGS	SAMN14518378	USDA-NVSL-DBPL	public	SRX8040188	Illumina MiSeq	PAIRED	RANDOM	GENOMIC	Mycobacterium tuberculosis variant bovis	ILLUMINA	2020-04-02T00:00:00Z	17-9607	SRP254855	PRJNA622511	257802338	fastq,sra	s3,gs,ncbi	ncbi.public,s3.us-east-1,gs.US	475	396714841	17-9607	Cattle	Not Collected	Microbe\, viral or environmental	Dominican Republic	North America	Dominican Republic	17-9607	Tissue
86	SRR11462926	113.9 MB	578,705	229,3	30,7	63.20%	99.77%	50,30	153,356	369	Mbovis-17, Mbovis-17F	SRR11462926	WGS	SAMN14518377	USDA-NVSL-DBPL	public	SRX8040187	Illumina MiSeq	PAIRED	RANDOM	GENOMIC	Mycobacterium tuberculosis variant bovis	ILLUMINA	2020-04-02T00:00:00Z	17-9606	SRP254855	PRJNA622511	172554976	fastq,sra	s3,ncbi,gs	ncbi.public,gs.US,s3.us-east-1	456	264341242	17-9606	Cattle	Not Collected	Microbe\, viral or environmental	Dominican Republic	North America	Dominican Republic	17-9606	Tissue
87	SRR11462927	137.4 MB	676,433	239,8	30,3	60.30%	99.74%	70,30	810	363	Mbovis-17, Mbovis-17A	SRR11462927	WGS	SAMN14518376	USDA-NVSL-DBPL	public	SRX8040186	Illumina MiSeq	PAIRED	RANDOM	GENOMIC	Mycobacterium tuberculosis variant bovis	ILLUMINA	2020-04-02T00:00:00Z	17-9605	SRP254855	PRJNA622511	208595740	sra,fastq	gs,ncbi,s3	s3.us-east-1,ncbi.public,gs.US	478	323682551	17-9605	Cattle	Not Collected	Microbe\, viral or environmental	Dominican Republic	North America	Dominican Republic	17-9605	Tissue
88	SRR11462928	119.8 MB	609,581	234,2	31,2	67.80%	99.73%	62,20	1,036	693	Mbovis-11, Mbovis-11B, Mbovis-11B-1	SRR11462928	WGS	SAMN14518375	USDA-NVSL-DBPL	public	SRX8040185	Illumina MiSeq	PAIRED	RANDOM	GENOMIC	Mycobacterium tuberculosis variant bovis	ILLUMINA	2020-04-02T00:00:00Z	17-9604	SRP254855	PRJNA622511	185302046	fastq,sra	gs,ncbi,s3	gs.US,ncbi.public,s3.us-east-1	467	284714904	17-9604	Cattle	Not Collected	Microbe\, viral or environmental	Dominican Republic	North America	Dominican Republic	17-9604	Tissue
89	SRR11462929	124.8 MB	598,142	233,1	27	27.00%	99.49%	57,50	1,776	527	Mbovis-34	SRR11462929	WGS	SAMN14518374	USDA-NVSL-DBPL	public	SRX8040184	Illumina MiSeq	PAIRED	RANDOM	GENOMIC	Mycobacterium tuberculosis variant bovis	ILLUMINA	2020-04-02T00:00:00Z	17-9603	SRP254855	PRJNA622511	184627875	sra,fastq	ncbi,gs,s3	ncbi.public,gs.US,s3.us-east-1	461	275764236	17-9603	Cattle	Not Collected	Microbe\, viral or environmental	Dominican Republic	North America	Dominican Republic	17-9603	Tissue
90	SRR11462930	118.6 MB	575,037	235,4	28,7	44.10%	99.81%	57,40	1,608	341	Mbovis-17, Mbovis-17H	SRR11462930	WGS	SAMN14518373	USDA-NVSL-DBPL	public	SRX8040183	Illumina MiSeq	PAIRED	RANDOM	GENOMIC	Mycobacterium tuberculosis variant bovis	ILLUMINA	2020-04-02T00:00:00Z	17-9602	SRP254855	PRJNA622511	177659080	fastq,sra	gs,s3,ncbi	ncbi.public,s3.us-east-1,gs.US	466	268238363	17-9602	Cattle	Not Collected	Microbe\, viral or environmental	Dominican Republic	North America	Dominican Republic	17-9602	Tissue
91	SRR11462931	180.3 MB	848,505	240,5	28,5	41.70%	99.79%	86,60	1,348	349	Mbovis-17, Mbovis-17F	SRR11462931	WGS	SAMN14518369	USDA-NVSL-DBPL	public	SRX8040182	Illumina MiSeq	PAIRED	RANDOM	GENOMIC	Mycobacterium tuberculosis variant bovis	ILLUMINA	2020-04-02T00:00:00Z	17-9598	SRP254855	PRJNA622511	285619724	fastq,sra	gs,ncbi,s3	ncbi.public,s3.us-east-1,gs.US	479	407238446	17-9598	Cattle	Not Collected	Microbe\, viral or environmental	Dominican Republic	North America	Dominican Republic	17-9598	Tissue
92	SRR11462932	97.6 MB	456,011	240,8	27,9	34.90%	99.34%	46,30	736	523	Mbovis-34	SRR11462932	WGS	SAMN14518372	USDA-NVSL-DBPL	public	SRX8040178	Illumina MiSeq	PAIRED	RANDOM	GENOMIC	Mycobacterium tuberculosis variant bovis	ILLUMINA	2020-04-02T00:00:00Z	17-9601	SRP254855	PRJNA622511	155982141	sra,fastq	gs,ncbi,s3	gs.US,ncbi.public,s3.us-east-1	479	218767438	17-9601	Cattle	Not Collected	Microbe\, viral or environmental	Dominican Republic	North America	Dominican Republic	17-9601	Tissue
93	SRR11462933	400.6 MB	1,971,258	233,3	30,2	57.10%	99.48%	198,40	8,948	555	Mbovis-34	SRR11462933	WGS	SAMN14518440	USDA-NVSL-DBPL	public	SRX8040181	Illumina MiSeq	PAIRED	RANDOM	GENOMIC	Mycobacterium tuberculosis variant bovis	ILLUMINA	2020-04-02T00:00:00Z	16-6168	SRP254855	PRJNA622511	611700971	fastq,sra	gs,ncbi,s3	ncbi.public,s3.us-east-1,gs.US	466	918974282	16-6168	Cattle	Not Collected	Microbe\, viral or environmental	Dominican Republic	North America	Dominican Republic	16-6168	Tissue
94	SRR11462935	343.0 MB	1,741,359	237,7	32,1	71.50%	99.86%	181,40	3,65	381	Mbovis-17, Mbovis-17F	SRR11462935	WGS	SAMN14518439	USDA-NVSL-DBPL	public	SRX8040179	Illumina MiSeq	PAIRED	RANDOM	GENOMIC	Mycobacterium tuberculosis variant bovis	ILLUMINA	2020-04-02T00:00:00Z	16-6167	SRP254855	PRJNA622511	538097515	sra,fastq	s3,ncbi,gs	s3.us-east-1,ncbi.public,gs.US	474	826322943	16-6167	Cattle	Not Collected	Microbe\, viral or environmental	Dominican Republic	North America	Dominican Republic	16-6167	Tissue
95	SRR11462936	285.4 MB	1,461,301	235,1	32,2	72.20%	99.77%	150,90	7,156	380	Mbovis-17, Mbovis-17F	SRR11462936	WGS	SAMN14518438	USDA-NVSL-DBPL	public	SRX8040254	Illumina MiSeq	PAIRED	RANDOM	GENOMIC	Mycobacterium tuberculosis variant bovis	ILLUMINA	2020-04-02T00:00:00Z	16-6166	SRP254855	PRJNA622511	443919395	fastq,sra	s3,ncbi,gs	ncbi.public,s3.us-east-1,gs.US	468	685183718	16-6166	Cattle	Not Collected	Microbe\, viral or environmental	Dominican Republic	North America	Dominican Republic	16-6166	Tissue
96	SRR11462938	126.7 MB	599,959	238,6	26	24.90%	99.44%	58,10	1,788	526	Mbovis-34	SRR11462938	WGS	SAMN14518370	USDA-NVSL-DBPL	public	SRX8040176	Illumina MiSeq	PAIRED	RANDOM	GENOMIC	Mycobacterium tuberculosis variant bovis	ILLUMINA	2020-04-02T00:00:00Z	17-9599	SRP254855	PRJNA622511	202476411	sra,fastq	s3,gs,ncbi	s3.us-east-1,ncbi.public,gs.US	476	285738838	17-9599	Cattle	Not Collected	Microbe\, viral or environmental	Dominican Republic	North America	Dominican Republic	17-9599	Tissue
97	SRR11462939	286.5 MB	1,466,271	233,4	31,9	69.80%	99.85%	149,80	14,188	357	Mbovis-17, Mbovis-17H	SRR11462939	WGS	SAMN14518361	USDA-NVSL-DBPL	public	SRX8040175	Illumina MiSeq	PAIRED	RANDOM	GENOMIC	Mycobacterium tuberculosis variant bovis	ILLUMINA	2020-04-02T00:00:00Z	16-6171	SRP254855	PRJNA622511	445401878	fastq,sra	ncbi,s3,gs	s3.us-east-1,gs.US,ncbi.public	465	682877664	16-6171	Cattle	Not Collected	Microbe\, viral or environmental	Dominican Republic	North America	Dominican Republic	16-6171	Tissue
98	SRR11462940	333.5 MB	1,654,481	239,8	31,5	67.50%	99.83%	173,60	11,616	398	Mbovis-17, Mbovis-17F	SRR11462940	WGS	SAMN14518360	USDA-NVSL-DBPL	public	SRX8040174	Illumina MiSeq	PAIRED	RANDOM	GENOMIC	Mycobacterium tuberculosis variant bovis	ILLUMINA	2020-04-02T00:00:00Z	16-6169	SRP254855	PRJNA622511	512639866	sra,fastq	gs,s3,ncbi	gs.US,s3.us-east-1,ncbi.public	478	791471982	16-6169	Cattle	Not Collected	Microbe\, viral or environmental	Dominican Republic	North America	Dominican Republic	16-6169	Tissue
99	SRR1791692	348.8 MB	1,825,732	231,6	31,8	69.80%	99.82%	182,50	1,876	727	Mbovis-14, Mbovis-14B, Mbovis-14B2	SRR1791692	WGS	SAMN03300050	USDA-NVSL-DBL	public	SRX867354	Illumina MiSeq	PAIRED	RANDOM	GENOMIC	Mycobacterium tuberculosis variant bovis	ILLUMINA	2015-03-11T00:00:00Z	00-0121	SRP053287	PRJNA251692	528326885	fastq,sra	ncbi,s3,gs	s3.us-east-1,gs.US,ncbi.public	461	843382377	250: 00-0121	Cervid	2000	Pathogen.cl	USA	North America	USA:WI	MB1	Tissue			00-0121		Not Collected	Not Collected	Bovine Tuberculosis
100	SRR1791693	255.9 MB	1,279,391	238,1	30,9	64.60%	99.58%	130,80	2,734	561	Mbovis-01, Mbovis-01A, Mbovis-01A4	SRR1791693	WGS	SAMN03300051	USDA-NVSL-DBL	public	SRX867355	Illumina MiSeq	PAIRED	RANDOM	GENOMIC	Mycobacterium tuberculosis variant bovis	ILLUMINA	2015-03-11T00:00:00Z	00-2684	SRP053287	PRJNA251692	398476187	sra,fastq	ncbi,s3,gs	ncbi.public,gs.US,s3.us-east-1	474	607447402	250: 00-2684	Cattle	2000	Pathogen.cl	USA	North America	USA:MI	MB2	Tissue			00-2684		Not Collected	Not Collected	Bovine Tuberculosis
101	SRR1791694	296.3 MB	1,495,294	229,9	29,9	55.50%	99.62%	143,40	2,31	562	Mbovis-01, Mbovis-01C, Mbovis-01C1	SRR1791694	WGS	SAMN03300052	USDA-NVSL-DBL	public	SRX867356	Illumina MiSeq	PAIRED	RANDOM	GENOMIC	Mycobacterium tuberculosis variant bovis	ILLUMINA	2015-03-11T00:00:00Z	00-3221	SRP053287	PRJNA251692	442130614	sra,fastq	ncbi,gs,s3	s3.us-east-1,ncbi.public,gs.US	455	680983832	250: 00-3221	Bobcat	2000	Pathogen.cl	USA	North America	USA:MI	MB3	Tissue			00-3221		Not Collected	Not Collected	Bovine Tuberculosis
102	SRR1791695	399.4 MB	1,984,029	231,1	29,8	55.10%	99.85%	194,10	3,566	379	Mbovis-24	SRR1791695	WGS	SAMN03300053	USDA-NVSL-DBL	public	SRX867357	Illumina MiSeq	PAIRED	RANDOM	GENOMIC	Mycobacterium tuberculosis variant bovis	ILLUMINA	2015-03-11T00:00:00Z	00-3692	SRP053287	PRJNA251692	611973294	sra,fastq	ncbi,s3,gs	gs.US,s3.us-east-1,ncbi.public	460	913569836	250: 00-3692	Cattle	2000	Pathogen.cl	USA	North America	USA:KS	MB4	Tissue			00-3692		Not Collected	Not Collected	Bovine Tuberculosis
103	SRR1791696	301.9 MB	1,521,811	236,1	30,8	62.50%	99.61%	120,00	482,298	71,251	Mbovis-01, Mbovis-01D, Mbovis-01D6, Mbovis-12C, Mbovis-21Awild	SRR1791696	WGS	SAMN03300054	USDA-NVSL-DBL	public	SRX867358	Illumina MiSeq	PAIRED	RANDOM	GENOMIC	Mycobacterium tuberculosis variant bovis	ILLUMINA	2015-03-11T00:00:00Z	00-3942	SRP053287	PRJNA251692	464095190	sra,fastq	s3,gs,ncbi	gs.US,s3.us-east-1,ncbi.public	470	715831782	250: 00-3942	Cattle	2000	Pathogen.cl	USA	North America	USA:MI	MB5	Tissue			00-3942		Not Collected	Not Collected	Bovine Tuberculosis
104	SRR1791697	419.4 MB	2,044,520	232,5	28,8	47.00%	99.61%	199,20	3,334	571	Mbovis-06, Mbovis-06A	SRR1791697	WGS	SAMN03300055	USDA-NVSL-DBL	public	SRX867359	Illumina MiSeq	PAIRED	RANDOM	GENOMIC	Mycobacterium tuberculosis variant bovis	ILLUMINA	2015-03-11T00:00:00Z	00-4177	SRP053287	PRJNA251692	639788676	fastq,sra	gs,ncbi,s3	gs.US,s3.us-east-1,ncbi.public	461	944198847	250: 00-4177	Cattle	2000	Pathogen.cl	USA	North America	USA:TX	MB6	Tissue			00-4177		Not Collected	Not Collected	Bovine Tuberculosis
105	SRR1791698	326.7 MB	1,753,423	221,3	31,6	68.00%	99.63%	163,80	2,482	567	Mbovis-01, Mbovis-01D, Mbovis-01D6	SRR1791698	WGS	SAMN03300056	USDA-NVSL-DBL	public	SRX867360	Illumina MiSeq	PAIRED	RANDOM	GENOMIC	Mycobacterium tuberculosis variant bovis	ILLUMINA	2015-03-11T00:00:00Z	00-5559	SRP053287	PRJNA251692	513305378	fastq,sra	s3,gs,ncbi	s3.us-east-1,ncbi.public,gs.US	441	773887879	250: 00-5559	Cattle	2000	Pathogen.cl	USA	North America	USA:MI	MB7	Tissue			00-5559		Not Collected	Not Collected	Bovine Tuberculosis
106	SRR1791699	443.7 MB	2,258,084	236,8	31,3	67.00%	99.64%	227,60	1,964	573	Mbovis-01, Mbovis-01D, Mbovis-01D1	SRR1791699	WGS	SAMN03300057	USDA-NVSL-DBL	public	SRX867361	Illumina MiSeq	PAIRED	RANDOM	GENOMIC	Mycobacterium tuberculosis variant bovis	ILLUMINA	2015-03-11T00:00:00Z	00-6095	SRP053287	PRJNA251692	681519823	sra,fastq	gs,s3,ncbi	gs.US,s3.us-east-1,ncbi.public	472	1067277336	250: 00-6095	Cattle	2000	Pathogen.cl	USA	North America	USA:MI	MB8	Tissue			00-6095		Not Collected	Not Collected	Bovine Tuberculosis
107	SRR1791700		3.703.590					127,05	64,79%			SRR1791700	WGS	SAMN03300058	USDA-NVSL-DBL	public	SRX867362	Illumina MiSeq	PAIRED	RANDOM	GENOMIC	Mycobacterium tuberculosis variant bovis	ILLUMINA	2015-03-11T00:00:00Z	Jan-50	SRP053287	PRJNA251692	663543768	sra,fastq	ncbi,s3,gs	gs.US,ncbi.public,s3.us-east-1	453	864648446	250: 01-0050	Cattle	2001	Pathogen.cl	Mexico	North America	Mexico	MB9	Tissue			Jan-50		Not Collected	Not Collected	Bovine Tuberculosis
108	SRR1791701	162.7 MB	805,883	239,8	30,6	63.40%	99.70%	80,70	4,552	358	Mbovis-16, Mbovis-16B	SRR1791701	WGS	SAMN03300059	USDA-NVSL-DBL	public	SRX867363	Illumina MiSeq	PAIRED	RANDOM	GENOMIC	Mycobacterium tuberculosis variant bovis	ILLUMINA	2015-03-11T00:00:00Z	01-0423	SRP053287	PRJNA251692	229580779	sra,fastq	s3,ncbi,gs	gs.US,ncbi.public,s3.us-east-1	478	385821688	250: 01-0423	Cattle	2001	Pathogen.cl				MB10	Tissue			01-0423		Not Collected	Not Collected	Bovine Tuberculosis
109	SRR1791702		3.299.932					139,97	64,74%			SRR1791702	WGS	SAMN03300060	USDA-NVSL-DBL	public	SRX867364	Illumina MiSeq	PAIRED	RANDOM	GENOMIC	Mycobacterium tuberculosis variant bovis	ILLUMINA	2015-03-11T00:00:00Z	01-0467	SRP053287	PRJNA251692	528486996	sra,fastq	ncbi,s3,gs	ncbi.public,gs.US,s3.us-east-1	445	781098064	250: 01-0467	Cattle	2001	Pathogen.cl	Mexico	North America	Mexico	MB11	Tissue			01-0467		Not Collected	Not Collected	Bovine Tuberculosis
110	SRR1791703		3.000.526					102,56	64,76%			SRR1791703	WGS	SAMN03300061	USDA-NVSL-DBL	public	SRX867365	Illumina MiSeq	PAIRED	RANDOM	GENOMIC	Mycobacterium tuberculosis variant bovis	ILLUMINA	2015-03-11T00:00:00Z	01-0843	SRP053287	PRJNA251692	543618054	fastq,sra	gs,s3,ncbi	ncbi.public,gs.US,s3.us-east-1	457	705894455	250: 01-0843	Cattle	2001	Pathogen.cl	Mexico	North America	Mexico	MB12	Tissue			01-0843		Not Collected	Not Collected	Bovine Tuberculosis
111	SRR1791704		2.402.230					112,19	64,87%			SRR1791704	WGS	SAMN03300062	USDA-NVSL-DBL	public	SRX867366	Illumina MiSeq	PAIRED	RANDOM	GENOMIC	Mycobacterium tuberculosis variant bovis	ILLUMINA	2015-03-11T00:00:00Z	01-0865	SRP053287	PRJNA251692	344008041	sra,fastq	ncbi,gs,s3	ncbi.public,gs.US,s3.us-east-1	471	577177538	250: 01-0865	Cattle	2001	Pathogen.cl	Mexico	North America	Mexico	MB13	Tissue			01-0865		Not Collected	Not Collected	Bovine Tuberculosis
112	SRR1791705		2.255.524					76,18	64,45%			SRR1791705	WGS	SAMN03300063	USDA-NVSL-DBL	public	SRX867367	Illumina MiSeq	PAIRED	RANDOM	GENOMIC	Mycobacterium tuberculosis variant bovis	ILLUMINA	2015-03-11T00:00:00Z	01-1360	SRP053287	PRJNA251692	417642975	sra,fastq	ncbi,s3,gs	gs.US,s3.us-east-1,ncbi.public	461	532923836	250: 01-1360	Cattle	2001	Pathogen.cl	Mexico	North America	Mexico	MB14	Tissue			01-1360		Not Collected	Not Collected	Bovine Tuberculosis
113	SRR1791706		4.503.862					153,46	64,68%			SRR1791706	WGS	SAMN03300064	USDA-NVSL-DBL	public	SRX867368	Illumina MiSeq	PAIRED	RANDOM	GENOMIC	Mycobacterium tuberculosis variant bovis	ILLUMINA	2015-03-11T00:00:00Z	01-1473	SRP053287	PRJNA251692	808812392	fastq,sra	s3,gs,ncbi	ncbi.public,s3.us-east-1,gs.US	457	1056807751	250: 01-1473	Cattle	2001	Pathogen.cl	Mexico	North America	Mexico	MB15	Tissue			01-1473		Not Collected	Not Collected	Bovine Tuberculosis
114	SRR1791707	591.5 MB	2,863,485	227,4	27,9	45.90%	99.92%	277,40	198	344	Mbovis-17, Mbovis-17G	SRR1791707	WGS	SAMN03300065	USDA-NVSL-DBL	public	SRX867369	Illumina MiSeq	PAIRED	RANDOM	GENOMIC	Mycobacterium tuberculosis variant bovis	ILLUMINA	2015-03-11T00:00:00Z	01-1787	SRP053287	PRJNA251692	976937421	fastq,sra	gs,s3,ncbi	s3.us-east-1,gs.US,ncbi.public	453	1299762822	250: 01-1787	Jaguar	2001	Pathogen.cl	USA	North America	USA:FL	MB16	Tissue			01-1787		Not Collected	Not Collected	Bovine Tuberculosis
115	SRR1791708	180.8 MB	3,032,451	53	30,5	66.70%	99.66%	65,70	311,468	652	Mbovis-14, Mbovis-14B	SRR1791708	WGS	SAMN03300066	USDA-NVSL-DBL	public	SRX867370	Illumina HiSeq 2000	PAIRED	RANDOM	GENOMIC	Mycobacterium tuberculosis variant bovis	ILLUMINA	2015-03-11T00:00:00Z	01-1890	SRP053287	PRJNA251692	228289637	fastq,sra	gs,s3,ncbi	ncbi.public,s3.us-east-1,gs.US	106	321439806	250: 01-1890	Cattle	2001	Pathogen.cl	USA	North America	USA:SD	MB17	Tissue			01-1890		Not Collected	Not Collected	Bovine Tuberculosis
116	SRR1791709		6.504.528					219,76	64,74%			SRR1791709	WGS	SAMN03300067	USDA-NVSL-DBL	public	SRX867371	Illumina MiSeq	PAIRED	RANDOM	GENOMIC	Mycobacterium tuberculosis variant bovis	ILLUMINA	2015-03-11T00:00:00Z	Jan-20	SRP053287	PRJNA251692	1135770910	sra,fastq	ncbi,s3,gs	gs.US,s3.us-east-1,ncbi.public	444	1490780722	250: 01-1920	Cattle	2001	Pathogen.cl	Mexico	North America	Mexico	MB18	Tissue			Jan-20		Not Collected	Not Collected	Bovine Tuberculosis
117	SRR1791713	148.0 MB	734,976	239,1	31,3	65.80%	99.72%	76,80	636	350	Mbovis-16, Mbovis-16B	SRR1791713	WGS	SAMN03300071	USDA-NVSL-DBL	public	SRX867375	Illumina MiSeq	PAIRED	RANDOM	GENOMIC	Mycobacterium tuberculosis variant bovis	ILLUMINA	2015-03-11T00:00:00Z	Jan-85	SRP053287	PRJNA251692	231822162	fastq,sra	gs,ncbi,s3	s3.us-east-1,ncbi.public,gs.US	478	351338816	250: 01-2185	Cattle	2001	Pathogen.cl				MB22	Tissue			Jan-85		Not Collected	Not Collected	Bovine Tuberculosis
118	SRR1791714	319.9 MB	1,629,225	221,1	30	55.30%	99.06%	153,30	2,534	653	Mbovis-13, Mbovis-13A, Mbovis-13A1	SRR1791714	WGS	SAMN03300072	USDA-NVSL-DBL	public	SRX867376	Illumina MiSeq	PAIRED	RANDOM	GENOMIC	Mycobacterium tuberculosis variant bovis	ILLUMINA	2015-03-11T00:00:00Z	Jan-17	SRP053287	PRJNA251692	489742256	fastq,sra	s3,ncbi,gs	ncbi.public,s3.us-east-1,gs.US	440	717364899	250: 01-2217	Cattle	2001	Pathogen.cl				MB23	Tissue			Jan-17		Not Collected	Not Collected	Bovine Tuberculosis
119	SRR1791715	284.4 MB	1,462,076	224,5	31	63.10%	99.51%	140,90	1,566	543	Mbovis-02, Mbovis-02B	SRR1791715	WGS	SAMN03300073	USDA-NVSL-DBL	public	SRX867377	Illumina MiSeq	PAIRED	RANDOM	GENOMIC	Mycobacterium tuberculosis variant bovis	ILLUMINA	2015-03-11T00:00:00Z	Jan-74	SRP053287	PRJNA251692	444852738	fastq,sra	s3,ncbi,gs	ncbi.public,gs.US,s3.us-east-1	446	652557484	250: 01-2374	Cattle	2001	Pathogen.cl	USA	North America	USA:MO	MB24	Tissue			Jan-74		Not Collected	Not Collected	Bovine Tuberculosis
120	SRR1791716	571.7 MB	2,753,160	225,4	27,3	42.40%	99.62%	263,80	204	566	Mbovis-01, Mbovis-01A, Mbovis-01A2	SRR1791716	WGS	SAMN03300074	USDA-NVSL-DBL	public	SRX867378	Illumina MiSeq	PAIRED	RANDOM	GENOMIC	Mycobacterium tuberculosis variant bovis	ILLUMINA	2015-03-11T00:00:00Z	Jan-52	SRP053287	PRJNA251692	935643844	fastq,sra	gs,ncbi,s3	s3.us-east-1,ncbi.public,gs.US	450	1239201548	250: 01-2452	Cattle	2001	Pathogen.cl	USA	North America	USA:MI	MB25	Tissue			Jan-52		Not Collected	Not Collected	Bovine Tuberculosis
121	SRR1791717	220.8 MB	1,027,785	239	27,3	36.70%	99.73%	102,70	1,184	352	Mbovis-23, Mbovis-23B	SRR1791717	WGS	SAMN03300075	USDA-NVSL-DBL	public	SRX867379	Illumina MiSeq	PAIRED	RANDOM	GENOMIC	Mycobacterium tuberculosis variant bovis	ILLUMINA	2015-03-11T00:00:00Z	Jan-86	SRP053287	PRJNA251692	330912385	sra,fastq	s3,ncbi,gs	s3.us-east-1,gs.US,ncbi.public	476	489809601	250: 01-2486	Cattle	2001	Pathogen.cl				MB26	Tissue			Jan-86		Not Collected	Not Collected	Bovine Tuberculosis
122	SRR1791718	619.4 MB	2,909,147	228,9	26	34.00%	99.64%	278,20	284	561	Mbovis-01, Mbovis-01A, Mbovis-01A1	SRR1791718	WGS	SAMN03300076	USDA-NVSL-DBL	public	SRX867380	Illumina MiSeq	PAIRED	RANDOM	GENOMIC	Mycobacterium tuberculosis variant bovis	ILLUMINA	2015-03-11T00:00:00Z	Jan-08	SRP053287	PRJNA251692	1019542123	sra,fastq	gs,ncbi,s3	gs.US,s3.us-east-1,ncbi.public	456	1329121543	250: 01-2508	Cattle	2001	Pathogen.cl	USA	North America	USA:MI	MB27	Tissue			Jan-08		Not Collected	Not Collected	Bovine Tuberculosis
123	SRR1791719	318.5 MB	1,664,293	217,9	29,4	55.30%	99.62%	153,30	368	565	Mbovis-01, Mbovis-01A, Mbovis-01A1	SRR1791719	WGS	SAMN03300077	USDA-NVSL-DBL	public	SRX867381	Illumina MiSeq	PAIRED	RANDOM	GENOMIC	Mycobacterium tuberculosis variant bovis	ILLUMINA	2015-03-11T00:00:00Z	Jan-09	SRP053287	PRJNA251692	536680790	sra,fastq	s3,ncbi,gs	gs.US,s3.us-east-1,ncbi.public	433	721883036	250: 01-2509	Cattle	2001	Pathogen.cl	USA	North America	USA:MI	MB28	Tissue			Jan-09		Not Collected	Not Collected	Bovine Tuberculosis
124	SRR1791720		2.538.236					115,94	65,02%			SRR1791720	WGS	SAMN03300078	USDA-NVSL-DBL	public	SRX867382	Illumina MiSeq	PAIRED	RANDOM	GENOMIC	Mycobacterium tuberculosis variant bovis	ILLUMINA	2015-03-11T00:00:00Z	Jan-36	SRP053287	PRJNA251692	386504506	fastq,sra	gs,s3,ncbi	gs.US,ncbi.public,s3.us-east-1	470	609590179	250: 01-2536	Cattle	2001	Pathogen.cl	Mexico	North America	Mexico	MB29	Tissue			Jan-36		Not Collected	Not Collected	Bovine Tuberculosis
125	SRR1791722		1.712.842					76,41	64,88%			SRR1791722	WGS	SAMN03300080	USDA-NVSL-DBL	public	SRX867384	Illumina MiSeq	PAIRED	RANDOM	GENOMIC	Mycobacterium tuberculosis variant bovis	ILLUMINA	2015-03-11T00:00:00Z	Jan-56	SRP053287	PRJNA251692	272337205	sra,fastq	ncbi,s3,gs	s3.us-east-1,ncbi.public,gs.US	470	415421402	250: 01-2656	Cattle	2001	Pathogen.cl	Mexico	North America	Mexico	MB31	Tissue			Jan-56		Not Collected	Not Collected	Bovine Tuberculosis
126	SRR1791723	70.4 MB	421,822	234,9	34,9	89.30%	99.47%	44,30	1,158	517	Mbovis-07, Mbovis-07B, Mbovis-07B3	SRR1791723	WGS	SAMN03300081	USDA-NVSL-DBL	public	SRX867385	Illumina MiSeq	PAIRED	RANDOM	GENOMIC	Mycobacterium tuberculosis variant bovis	ILLUMINA	2015-03-11T00:00:00Z	Jan-57	SRP053287	PRJNA251692	102191415	sra,fastq	gs,s3,ncbi	s3.us-east-1,ncbi.public,gs.US	470	198300490	250: 01-2757	Cattle	2001	Pathogen.cl	USA	North America	USA:CO	MB32	Tissue			Jan-57		Not Collected	Not Collected	Bovine Tuberculosis
127	SRR1791724		2.166.292					96,00	64,79%			SRR1791724	WGS	SAMN03300082	USDA-NVSL-DBL	public	SRX867386	Illumina MiSeq	PAIRED	RANDOM	GENOMIC	Mycobacterium tuberculosis variant bovis	ILLUMINA	2015-03-11T00:00:00Z	Jan-34	SRP053287	PRJNA251692	345038155	sra,fastq	ncbi,s3,gs	gs.US,ncbi.public,s3.us-east-1	473	525545036	250: 01-2934	Cattle	2001	Pathogen.cl	Mexico	North America	Mexico	MB33	Tissue			Jan-34		Not Collected	Not Collected	Bovine Tuberculosis
128	SRR1791725		2.343.116					98,33	64,88%			SRR1791725	WGS	SAMN03300083	USDA-NVSL-DBL	public	SRX867387	Illumina MiSeq	PAIRED	RANDOM	GENOMIC	Mycobacterium tuberculosis variant bovis	ILLUMINA	2015-03-11T00:00:00Z	Jan-76	SRP053287	PRJNA251692	362623287	sra,fastq	ncbi,gs,s3	ncbi.public,s3.us-east-1,gs.US	472	565167696	250: 01-3176	Cattle	2001	Pathogen.cl	Mexico	North America	Mexico	MB34	Tissue			Jan-76		Not Collected	Not Collected	Bovine Tuberculosis
129	SRR1791726	217.8 MB	1,079,422	239	31,2	65.90%	99.70%	112,80	1,002	366	Mbovis-24	SRR1791726	WGS	SAMN03300084	USDA-NVSL-DBL	public	SRX867388	Illumina MiSeq	PAIRED	RANDOM	GENOMIC	Mycobacterium tuberculosis variant bovis	ILLUMINA	2015-03-11T00:00:00Z	Jan-40	SRP053287	PRJNA251692	329802963	sra,fastq	ncbi,gs,s3	gs.US,ncbi.public,s3.us-east-1	476	514322165	250: 01-3240	Cattle	2001	Pathogen.cl				MB35	Tissue			Jan-40		Not Collected	Not Collected	Bovine Tuberculosis
130	SRR1791728	102.0 MB	514,114	242,7	31,3	68.40%	99.77%	51,40	1,064	355	Mbovis-17, Mbovis-17A	SRR1791728	WGS	SAMN03300086	USDA-NVSL-DBL	public	SRX867390	Illumina MiSeq	PAIRED	RANDOM	GENOMIC	Mycobacterium tuberculosis variant bovis	ILLUMINA	2015-03-11T00:00:00Z	Jan-42	SRP053287	PRJNA251692	146161647	fastq,sra	s3,gs,ncbi	s3.us-east-1,ncbi.public,gs.US	484	249091960	250: 01-3442	Cattle	2001	Pathogen.cl	Mexico	North America	Mexico	MB37	Tissue			Jan-42		Not Collected	Not Collected	Bovine Tuberculosis
131	SRR1791729		1.456.928					64,83	65,02%			SRR1791729	WGS	SAMN03300087	USDA-NVSL-DBL	public	SRX867391	Illumina MiSeq	PAIRED	RANDOM	GENOMIC	Mycobacterium tuberculosis variant bovis	ILLUMINA	2015-03-11T00:00:00Z	Jan-68	SRP053287	PRJNA251692	243658453	sra,fastq	gs,s3,ncbi	gs.US,s3.us-east-1,ncbi.public	474	355691629	250: 01-3568	Cattle	2001	Pathogen.cl	Mexico	North America	Mexico	MB38	Tissue			Jan-68		Not Collected	Not Collected	Bovine Tuberculosis
132	SRR1791730	378.9 MB	1,914,356	221,9	28,6	50.20%	99.64%	179,50	334	557	Mbovis-01, Mbovis-01D, Mbovis-01D6	SRR1791730	WGS	SAMN03300088	USDA-NVSL-DBL	public	SRX867392	Illumina MiSeq	PAIRED	RANDOM	GENOMIC	Mycobacterium tuberculosis variant bovis	ILLUMINA	2015-03-11T00:00:00Z	Jan-95	SRP053287	PRJNA251692	618598690	sra,fastq	gs,s3,ncbi	gs.US,s3.us-east-1,ncbi.public	443	849566909	250: 01-3695	Cattle	2001	Pathogen.cl	USA	North America	USA:MI	MB39	Tissue			Jan-95		Not Collected	Not Collected	Bovine Tuberculosis
133	SRR1791731	397.4 MB	2,059,945	216,6	28,7	51.50%	99.63%	187,20	294	578	Mbovis-01, Mbovis-01A, Mbovis-01A1	SRR1791731	WGS	SAMN03300089	USDA-NVSL-DBL	public	SRX867393	Illumina MiSeq	PAIRED	RANDOM	GENOMIC	Mycobacterium tuberculosis variant bovis	ILLUMINA	2015-03-11T00:00:00Z	Jan-72	SRP053287	PRJNA251692	637071833	sra,fastq	ncbi,gs,s3	gs.US,s3.us-east-1,ncbi.public	431	888801292	250: 01-3872	Cattle	2001	Pathogen.cl	USA	North America	USA:MI	MB40	Tissue			Jan-72		Not Collected	Not Collected	Bovine Tuberculosis
134	SRR1791732		2.237.864					92,08	64,93%			SRR1791732	WGS	SAMN03300090	USDA-NVSL-DBL	public	SRX867394	Illumina MiSeq	PAIRED	RANDOM	GENOMIC	Mycobacterium tuberculosis variant bovis	ILLUMINA	2015-03-11T00:00:00Z	Jan-06	SRP053287	PRJNA251692	361563742	fastq,sra	s3,ncbi,gs	ncbi.public,gs.US,s3.us-east-1	463	539396878	250: 01-3906	Cattle	2001	Pathogen.cl	Mexico	North America	Mexico	MB41	Tissue			Jan-06		Not Collected	Not Collected	Bovine Tuberculosis
135	SRR1791734	436.6 MB	2,061,121	228,2	26,1	34.20%	99.85%	196,80	252	345	Mbovis-23, Mbovis-23C, Mbovis-23C1	SRR1791734	WGS	SAMN03300092	USDA-NVSL-DBL	public	SRX867396	Illumina MiSeq	PAIRED	RANDOM	GENOMIC	Mycobacterium tuberculosis variant bovis	ILLUMINA	2015-03-11T00:00:00Z	Jan-48	SRP053287	PRJNA251692	727598475	fastq,sra	ncbi,gs,s3	ncbi.public,gs.US,s3.us-east-1	453	935622431	250: 01-4048	Cattle	2001	Pathogen.cl	USA	North America	USA:TX	MB43	Tissue			Jan-48		Not Collected	Not Collected	Bovine Tuberculosis
136	SRR1791735		3.345.474					157,09	64,97%			SRR1791735	WGS	SAMN03300093	USDA-NVSL-DBL	public	SRX867397	Illumina MiSeq	PAIRED	RANDOM	GENOMIC	Mycobacterium tuberculosis variant bovis	ILLUMINA	2015-03-11T00:00:00Z	Jan-06	SRP053287	PRJNA251692	475417830	sra,fastq	ncbi,s3,gs	gs.US,ncbi.public,s3.us-east-1	468	795531171	250: 01-4106	Cattle	2001	Pathogen.cl	Mexico	North America	Mexico	MB44	Tissue			Jan-06		Not Collected	Not Collected	Bovine Tuberculosis
137	SRR1791736	138.6 MB	785,432	228,9	33,8	82.80%	99.75%	77,70	836	743	Mbovis-14, Mbovis-14A, Mbovis-14A1	SRR1791736	WGS	SAMN03300094	USDA-NVSL-DBL	public	SRX867398	Illumina MiSeq	PAIRED	RANDOM	GENOMIC	Mycobacterium tuberculosis variant bovis	ILLUMINA	2015-03-11T00:00:00Z	Jan-80	SRP053287	PRJNA251692	200944363	sra,fastq	s3,ncbi,gs	s3.us-east-1,gs.US,ncbi.public	457	358991228	250: 01-4280	Cattle	2001	Pathogen.cl	USA	North America	USA:CO	MB45	Tissue			Jan-80		Not Collected	Not Collected	Bovine Tuberculosis
138	SRR1791737		2.911.484					134,98	64,95%			SRR1791737	WGS	SAMN03300095	USDA-NVSL-DBL	public	SRX867399	Illumina MiSeq	PAIRED	RANDOM	GENOMIC	Mycobacterium tuberculosis variant bovis	ILLUMINA	2015-03-11T00:00:00Z	Jan-83	SRP053287	PRJNA251692	431998264	sra,fastq	gs,ncbi,s3	ncbi.public,gs.US,s3.us-east-1	472	700056771	250: 01-4283	Cattle	2001	Pathogen.cl	Mexico	North America	Mexico	MB46	Tissue			Jan-83		Not Collected	Not Collected	Bovine Tuberculosis
139	SRR1791738	387.4 MB	1,762,710	233,5	24,3	24.70%	99.63%	170,90	244	548	Mbovis-01, Mbovis-01A, Mbovis-01A1	SRR1791738	WGS	SAMN03300096	USDA-NVSL-DBL	public	SRX867400	Illumina MiSeq	PAIRED	RANDOM	GENOMIC	Mycobacterium tuberculosis variant bovis	ILLUMINA	2015-03-11T00:00:00Z	Jan-35	SRP053287	PRJNA251692	636620701	fastq,sra	gs,s3,ncbi	gs.US,ncbi.public,s3.us-east-1	465	821310245	250: 01-4535	Cattle	2001	Pathogen.cl	USA	North America	USA:MI	MB47	Tissue			Jan-35		Not Collected	Not Collected	Bovine Tuberculosis
140	SRR1791739	96.4 MB	517,648	240,8	32,6	76.10%	99.76%	50,00	776	344	Mbovis-17, Mbovis-17B, Mbovis-17B1	SRR1791739	WGS	SAMN03300097	USDA-NVSL-DBL	public	SRX867401	Illumina MiSeq	PAIRED	RANDOM	GENOMIC	Mycobacterium tuberculosis variant bovis	ILLUMINA	2015-03-11T00:00:00Z	Jan-77	SRP053287	PRJNA251692	142157005	sra,fastq	s3,gs,ncbi	gs.US,s3.us-east-1,ncbi.public	481	249072982	250: 01-4577	Cattle	2001	Pathogen.cl	Mexico	North America	Mexico	MB48	Tissue			Jan-77		Not Collected	Not Collected	Bovine Tuberculosis
141	SRR1791740	141.1 MB	881,023	169	28,8	51.80%	99.79%	63,70	592	341	Mbovis-23, Mbovis-23C, Mbovis-23C1	SRR1791740	WGS	SAMN03300098	USDA-NVSL-DBL	public	SRX867402	Illumina MiSeq	PAIRED	RANDOM	GENOMIC	Mycobacterium tuberculosis variant bovis	ILLUMINA	2015-03-11T00:00:00Z	Jan-26	SRP053287	PRJNA251692	225418093	fastq,sra	gs,ncbi,s3	ncbi.public,gs.US,s3.us-east-1	335	295276335	250: 01-4726	Cattle	2001	Pathogen.cl	Mexico	North America	Mexico	MB49	Tissue			Jan-26		Not Collected	Not Collected	Bovine Tuberculosis
142	SRR1791741	217.1 MB	1,123,684	236,8	32,5	74.30%	99.76%	117,40	1,476	344	Mbovis-23, Mbovis-23C, Mbovis-23C1	SRR1791741	WGS	SAMN03300099	USDA-NVSL-DBL	public	SRX867403	Illumina MiSeq	PAIRED	RANDOM	GENOMIC	Mycobacterium tuberculosis variant bovis	ILLUMINA	2015-03-11T00:00:00Z	Jan-27	SRP053287	PRJNA251692	322552377	sra,fastq	s3,ncbi,gs	ncbi.public,gs.US,s3.us-east-1	473	531633911	250: 01-5127	Cattle	2001	Pathogen.cl				MB50	Tissue			Jan-27		Not Collected	Not Collected	Bovine Tuberculosis
143	SRR1791742		4.180.738					168,25	64,81%			SRR1791742	WGS	SAMN03300100	USDA-NVSL-DBL	public	SRX867404	Illumina MiSeq	PAIRED	RANDOM	GENOMIC	Mycobacterium tuberculosis variant bovis	ILLUMINA	2015-03-11T00:00:00Z	Jan-43	SRP053287	PRJNA251692	735699770	fastq,sra	ncbi,s3,gs	gs.US,ncbi.public,s3.us-east-1	456	1070491091	250: 01-5243	Cattle	2001	Pathogen.cl	Mexico	North America	Mexico	MB51	Tissue			Jan-43		Not Collected	Not Collected	Bovine Tuberculosis
144	SRR1791743		2.262.812					105,05	64,93%			SRR1791743	WGS	SAMN03300101	USDA-NVSL-DBL	public	SRX867405	Illumina MiSeq	PAIRED	RANDOM	GENOMIC	Mycobacterium tuberculosis variant bovis	ILLUMINA	2015-03-11T00:00:00Z	Jan-67	SRP053287	PRJNA251692	340930414	fastq,sra	ncbi,gs,s3	ncbi.public,s3.us-east-1,gs.US	477	547641136	250: 01-5367	Cattle	2001	Pathogen.cl	Mexico	North America	Mexico	MB52	Tissue			Jan-67		Not Collected	Not Collected	Bovine Tuberculosis
145	SRR1791744		4.733.712					156,26	64,68%			SRR1791744	WGS	SAMN03300102	USDA-NVSL-DBL	public	SRX867406	Illumina MiSeq	PAIRED	RANDOM	GENOMIC	Mycobacterium tuberculosis variant bovis	ILLUMINA	2015-03-11T00:00:00Z	Jan-89	SRP053287	PRJNA251692	847711464	fastq,sra	s3,ncbi,gs	s3.us-east-1,gs.US,ncbi.public	445	1095006717	250: 01-5389	Cattle	2001	Pathogen.cl	Mexico	North America	Mexico	MB53	Tissue			Jan-89		Not Collected	Not Collected	Bovine Tuberculosis
146	SRR1791746	150.1 MB	730,868	221,4	26,8	38.60%	99.54%	67,20	304	551	Mbovis-06, Mbovis-06B	SRR1791746	WGS	SAMN03300104	USDA-NVSL-DBL	public	SRX867408	Illumina MiSeq	PAIRED	RANDOM	GENOMIC	Mycobacterium tuberculosis variant bovis	ILLUMINA	2015-03-11T00:00:00Z	Jan-18	SRP053287	PRJNA251692	245219817	sra,fastq	s3,gs,ncbi	s3.us-east-1,gs.US,ncbi.public	441	322656401	250: 01-5518	Cattle	2001	Pathogen.cl	USA	North America	USA:KS	MB55	Tissue			Jan-18		Not Collected	Not Collected	Bovine Tuberculosis
147	SRR1791748		2.422.700					103,22	64,73%			SRR1791748	WGS	SAMN03300106	USDA-NVSL-DBL	public	SRX867410	Illumina MiSeq	PAIRED	RANDOM	GENOMIC	Mycobacterium tuberculosis variant bovis	ILLUMINA	2015-03-11T00:00:00Z	Jan-40	SRP053287	PRJNA251692	395932935	sra,fastq	gs,s3,ncbi	ncbi.public,s3.us-east-1,gs.US	473	594505357	250: 01-5640	Cattle	2001	Pathogen.cl	Mexico	North America	Mexico	MB57	Tissue			Jan-40		Not Collected	Not Collected	Bovine Tuberculosis
148	SRR1791749		3.129.930					142,33	64,96%			SRR1791749	WGS	SAMN03300107	USDA-NVSL-DBL	public	SRX867411	Illumina MiSeq	PAIRED	RANDOM	GENOMIC	Mycobacterium tuberculosis variant bovis	ILLUMINA	2015-03-11T00:00:00Z	Jan-47	SRP053287	PRJNA251692	476594240	fastq,sra	gs,s3,ncbi	ncbi.public,gs.US,s3.us-east-1	472	753899608	250: 01-5647	Cattle	2001	Pathogen.cl	Mexico	North America	Mexico	MB58	Tissue			Jan-47		Not Collected	Not Collected	Bovine Tuberculosis
149	SRR1791750		1.381.754					65,19	64,95%			SRR1791750	WGS	SAMN03300108	USDA-NVSL-DBL	public	SRX867412	Illumina MiSeq	PAIRED	RANDOM	GENOMIC	Mycobacterium tuberculosis variant bovis	ILLUMINA	2015-03-11T00:00:00Z	Jan-48	SRP053287	PRJNA251692	204865854	fastq,sra	s3,gs,ncbi	ncbi.public,s3.us-east-1,gs.US	475	334606627	250: 01-5648	Cattle	2001	Pathogen.cl	Mexico	North America	Mexico	MB59	Tissue			Jan-48		Not Collected	Not Collected	Bovine Tuberculosis
150	SRR1791751		2.878.786					137,28	64,91%			SRR1791751	WGS	SAMN03300109	USDA-NVSL-DBL	public	SRX867413	Illumina MiSeq	PAIRED	RANDOM	GENOMIC	Mycobacterium tuberculosis variant bovis	ILLUMINA	2015-03-11T00:00:00Z	Jan-94	SRP053287	PRJNA251692	419399410	sra,fastq	s3,ncbi,gs	s3.us-east-1,gs.US,ncbi.public	476	693715443	250: 01-5694	Cattle	2001	Pathogen.cl	Mexico	North America	Mexico	MB60	Tissue			Jan-94		Not Collected	Not Collected	Bovine Tuberculosis
151	SRR1791752		2.499.000					116,73	64,95%			SRR1791752	WGS	SAMN03300110	USDA-NVSL-DBL	public	SRX867414	Illumina MiSeq	PAIRED	RANDOM	GENOMIC	Mycobacterium tuberculosis variant bovis	ILLUMINA	2015-03-11T00:00:00Z	Jan-45	SRP053287	PRJNA251692	341912485	sra,fastq	ncbi,s3,gs	gs.US,s3.us-east-1,ncbi.public	461	583467053	250: 01-5745	Cattle	2001	Pathogen.cl	Mexico	North America	Mexico	MB61	Tissue			Jan-45		Not Collected	Not Collected	Bovine Tuberculosis
152	SRR1791754	439.4 MB	2,050,118	242,6	26,8	28.80%	99.84%	198,60	1,53	358	Mbovis-16, Mbovis-16E	SRR1791754	WGS	SAMN03300112	USDA-NVSL-DBL	public	SRX867416	Illumina MiSeq	PAIRED	RANDOM	GENOMIC	Mycobacterium tuberculosis variant bovis	ILLUMINA	2015-03-11T00:00:00Z	Jan-50	SRP053287	PRJNA251692	689142827	fastq,sra	gs,s3,ncbi	ncbi.public,s3.us-east-1,gs.US	482	989811881	250: 01-5950	Cattle	2001	Pathogen.cl	USA	North America	USA:TX	MB63	Tissue			Jan-50		Not Collected	Not Collected	Bovine Tuberculosis
153	SRR1791755		2.840.296					95,83	64,92%			SRR1791755	WGS	SAMN03300113	USDA-NVSL-DBL	public	SRX867417	Illumina MiSeq	PAIRED	RANDOM	GENOMIC	Mycobacterium tuberculosis variant bovis	ILLUMINA	2015-03-11T00:00:00Z	Jan-06	SRP053287	PRJNA251692	497855188	fastq,sra	gs,ncbi,s3	s3.us-east-1,gs.US,ncbi.public	448	658588396	250: 01-6106	Cattle	2001	Pathogen.cl	Mexico	North America	Mexico	MB64	Tissue			Jan-06		Not Collected	Not Collected	Bovine Tuberculosis
154	SRR1791756	101.4 MB	490,461	244,7	29,7	58.10%	99.54%	47,70	706	520	Mbovis-07, Mbovis-07B, Mbovis-07B2	SRR1791756	WGS	SAMN03300114	USDA-NVSL-DBL	public	SRX867418	Illumina MiSeq	PAIRED	RANDOM	GENOMIC	Mycobacterium tuberculosis variant bovis	ILLUMINA	2015-03-11T00:00:00Z	Jan-68	SRP053287	PRJNA251692	145534994	sra,fastq	s3,gs,ncbi	s3.us-east-1,gs.US,ncbi.public	489	240082091	250: 01-6168	Cattle	2001	Pathogen.cl	Mexico	North America	Mexico	MB65	Tissue			Jan-68		Not Collected	Not Collected	Bovine Tuberculosis
155	SRR1791757	350.4 MB	1,666,002	236,2	27,9	40.70%	99.60%	162,10	4,63	553	Mbovis-01, Mbovis-01D, Mbovis-01D1	SRR1791757	WGS	SAMN03300115	USDA-NVSL-DBL	public	SRX867419	Illumina MiSeq	PAIRED	RANDOM	GENOMIC	Mycobacterium tuberculosis variant bovis	ILLUMINA	2015-03-11T00:00:00Z	Jan-21	SRP053287	PRJNA251692	534944007	sra,fastq	gs,s3,ncbi	ncbi.public,s3.us-east-1,gs.US	471	785386870	250: 01-6221	Cattle	2001	Pathogen.cl	USA	North America	USA:MI	MB66	Tissue			Jan-21		Not Collected	Not Collected	Bovine Tuberculosis
156	SRR1791758		2.476.494					116,98	64,95%			SRR1791758	WGS	SAMN03300116	USDA-NVSL-DBL	public	SRX867420	Illumina MiSeq	PAIRED	RANDOM	GENOMIC	Mycobacterium tuberculosis variant bovis	ILLUMINA	2015-03-11T00:00:00Z	Jan-18	SRP053287	PRJNA251692	373531018	sra,fastq	gs,ncbi,s3	gs.US,ncbi.public,s3.us-east-1	474	596030255	250: 01-6318	Cattle	2001	Pathogen.cl	Mexico	North America	Mexico	MB67	Tissue			Jan-18		Not Collected	Not Collected	Bovine Tuberculosis
157	SRR1791759		3.110.688					144,11	64,98%			SRR1791759	WGS	SAMN03300117	USDA-NVSL-DBL	public	SRX867421	Illumina MiSeq	PAIRED	RANDOM	GENOMIC	Mycobacterium tuberculosis variant bovis	ILLUMINA	2015-03-11T00:00:00Z	Jan-10	SRP053287	PRJNA251692	476803653	sra,fastq	s3,gs,ncbi	ncbi.public,gs.US,s3.us-east-1	475	751699510	250: 01-6410	Cattle	2001	Pathogen.cl	Mexico	North America	Mexico	MB68	Tissue			Jan-10		Not Collected	Not Collected	Bovine Tuberculosis
158	SRR1791760		3.146.162					126,27	64,71%			SRR1791760	WGS	SAMN03300118	USDA-NVSL-DBL	public	SRX867422	Illumina MiSeq	PAIRED	RANDOM	GENOMIC	Mycobacterium tuberculosis variant bovis	ILLUMINA	2015-03-11T00:00:00Z	Jan-28	SRP053287	PRJNA251692	504019967	fastq,sra	s3,ncbi,gs	gs.US,s3.us-east-1,ncbi.public	431	736099342	250: 01-6428	Cattle	2001	Pathogen.cl	Mexico	North America	Mexico	MB69	Tissue			Jan-28		Not Collected	Not Collected	Bovine Tuberculosis
159	SRR1791761		3.023.938					133,15	65,04%			SRR1791761	WGS	SAMN03300119	USDA-NVSL-DBL	public	SRX867423	Illumina MiSeq	PAIRED	RANDOM	GENOMIC	Mycobacterium tuberculosis variant bovis	ILLUMINA	2015-03-11T00:00:00Z	feb-11	SRP053287	PRJNA251692	490457410	sra,fastq	gs,ncbi,s3	ncbi.public,gs.US,s3.us-east-1	464	729150819	250: 02-0011	Cattle	2002	Pathogen.cl	Mexico	North America	Mexico	MB70	Tissue			feb-11		Not Collected	Not Collected	Bovine Tuberculosis
160	SRR1791762		3.086.256					132,79	64,89%			SRR1791762	WGS	SAMN03300120	USDA-NVSL-DBL	public	SRX867424	Illumina MiSeq	PAIRED	RANDOM	GENOMIC	Mycobacterium tuberculosis variant bovis	ILLUMINA	2015-03-11T00:00:00Z	02-0252	SRP053287	PRJNA251692	512057080	sra,fastq	gs,s3,ncbi	gs.US,ncbi.public,s3.us-east-1	470	755960100	250: 02-0252	Cattle	2002	Pathogen.cl	Mexico	North America	Mexico	MB71	Tissue			02-0252		Not Collected	Not Collected	Bovine Tuberculosis
161	SRR1791763		2.588.544					114,05	64,84%			SRR1791763	WGS	SAMN03300121	USDA-NVSL-DBL	public	SRX867425	Illumina MiSeq	PAIRED	RANDOM	GENOMIC	Mycobacterium tuberculosis variant bovis	ILLUMINA	2015-03-11T00:00:00Z	02-0253	SRP053287	PRJNA251692	434159144	sra,fastq	s3,ncbi,gs	s3.us-east-1,gs.US,ncbi.public	474	632333622	250: 02-0253	Cattle	2002	Pathogen.cl	Mexico	North America	Mexico	MB72	Tissue			02-0253		Not Collected	Not Collected	Bovine Tuberculosis
162	SRR1791764	211.6 MB	3,585,829	54	33,9	81.40%	99.92%	75,40	11,526	332	Mbovis-17, Mbovis-17B, Mbovis-17B2	SRR1791764	WGS	SAMN03300122	USDA-NVSL-DBL	public	SRX867426	Illumina HiSeq 2000	PAIRED	RANDOM	GENOMIC	Mycobacterium tuberculosis variant bovis	ILLUMINA	2015-03-11T00:00:00Z	02-0255	SRP053287	PRJNA251692	262238282	sra,fastq	ncbi,gs,s3	gs.US,ncbi.public,s3.us-east-1	108	387269532	250: 02-0255	Cattle	2002	Pathogen.cl				MB73	Tissue			02-0255		Not Collected	Not Collected	Bovine Tuberculosis
163	SRR1791765		2.923.376					124,59	64,71%			SRR1791765	WGS	SAMN03300123	USDA-NVSL-DBL	public	SRX867427	Illumina MiSeq	PAIRED	RANDOM	GENOMIC	Mycobacterium tuberculosis variant bovis	ILLUMINA	2015-03-11T00:00:00Z	02-0302	SRP053287	PRJNA251692	498062452	fastq,sra	s3,gs,ncbi	ncbi.public,s3.us-east-1,gs.US	467	720108738	250: 02-0302	Cattle	2002	Pathogen.cl	Mexico	North America	Mexico	MB74	Tissue			02-0302		Not Collected	Not Collected	Bovine Tuberculosis
164	SRR1791766		1.513.418					64,76	64,79%			SRR1791766	WGS	SAMN03300124	USDA-NVSL-DBL	public	SRX867428	Illumina MiSeq	PAIRED	RANDOM	GENOMIC	Mycobacterium tuberculosis variant bovis	ILLUMINA	2015-03-11T00:00:00Z	02-0309	SRP053287	PRJNA251692	270814711	fastq,sra	ncbi,gs,s3	gs.US,s3.us-east-1,ncbi.public	472	375680511	250: 02-0309	Cattle	2002	Pathogen.cl	Mexico	North America	Mexico	MB75	Tissue			02-0309		Not Collected	Not Collected	Bovine Tuberculosis
165	SRR1791767		2.916.956					125,25	64,93%			SRR1791767	WGS	SAMN03300125	USDA-NVSL-DBL	public	SRX867429	Illumina MiSeq	PAIRED	RANDOM	GENOMIC	Mycobacterium tuberculosis variant bovis	ILLUMINA	2015-03-11T00:00:00Z	02-0357	SRP053287	PRJNA251692	483998270	fastq,sra	ncbi,s3,gs	ncbi.public,gs.US,s3.us-east-1	468	715656225	250: 02-0357	Cattle	2002	Pathogen.cl	Mexico	North America	Mexico	MB76	Tissue			02-0357		Not Collected	Not Collected	Bovine Tuberculosis
166	SRR1791768	213.9 MB	1,067,256	211,9	25,7	33.70%	99.82%	93,30	2,362	685	Mbovis-14, Mbovis-14B, Mbovis-14B1	SRR1791768	WGS	SAMN03300126	USDA-NVSL-DBL	public	SRX867430	Illumina MiSeq	PAIRED	RANDOM	GENOMIC	Mycobacterium tuberculosis variant bovis	ILLUMINA	2015-03-11T00:00:00Z	02-0380	SRP053287	PRJNA251692	340596851	fastq,sra	ncbi,gs,s3	gs.US,ncbi.public,s3.us-east-1	422	450406275	250: 02-0380	Cattle	2002	Pathogen.cl	Canada	North America	Canada	MB77	Tissue			02-0380		Not Collected	Not Collected	Bovine Tuberculosis
167	SRR1791769	404.9 MB	1,927,600	240,3	28,3	41.20%	99.63%	188,30	1,558	354	Mbovis-23, Mbovis-23A, Mbovis-23A1	SRR1791769	WGS	SAMN03300127	USDA-NVSL-DBL	public	SRX867431	Illumina MiSeq	PAIRED	RANDOM	GENOMIC	Mycobacterium tuberculosis variant bovis	ILLUMINA	2015-03-11T00:00:00Z	02-0419	SRP053287	PRJNA251692	640714703	fastq,sra	gs,s3,ncbi	gs.US,s3.us-east-1,ncbi.public	478	921666801	250: 02-0419	Cattle	2002	Pathogen.cl	USA	North America	USA:TX	MB78	Tissue			02-0419		Not Collected	Not Collected	Bovine Tuberculosis
168	SRR1791770		4.466.546					194,91	64,92%			SRR1791770	WGS	SAMN03300128	USDA-NVSL-DBL	public	SRX867432	Illumina MiSeq	PAIRED	RANDOM	GENOMIC	Mycobacterium tuberculosis variant bovis	ILLUMINA	2015-03-11T00:00:00Z	02-0493	SRP053287	PRJNA251692	680879922	sra,fastq	ncbi,s3,gs	ncbi.public,s3.us-east-1,gs.US	448	1039787587	250: 02-0493	Cattle	2002	Pathogen.cl	Mexico	North America	Mexico	MB79	Tissue			02-0493		Not Collected	Not Collected	Bovine Tuberculosis
169	SRR1791771		12.771.798					148,77	64,70%			SRR1791771	WGS	SAMN03300129	USDA-NVSL-DBL	public	SRX867433	Illumina HiSeq 2000	PAIRED	RANDOM	GENOMIC	Mycobacterium tuberculosis variant bovis	ILLUMINA	2017-10-13T00:00:00Z	02-0528	SRP053287	PRJNA251692	587191259	fastq,sra	s3,ncbi,gs	gs.US,s3.us-east-1,ncbi.public	108	699078276	250: 02-0528	Cattle	2002	Pathogen.cl	Mexico	North America	Mexico	MB80	Tissue			02-0528		Not Collected	Not Collected	Bovine Tuberculosis
170	SRR1791772	449.3 MB	2,231,679	225,7	29,2	50.70%	99.65%	210,20	1,676	575	Mbovis-01, Mbovis-01D, Mbovis-01D6	SRR1791772	WGS	SAMN03300130	USDA-NVSL-DBL	public	SRX867434	Illumina MiSeq	PAIRED	RANDOM	GENOMIC	Mycobacterium tuberculosis variant bovis	ILLUMINA	2015-03-11T00:00:00Z	02-0572	SRP053287	PRJNA251692	666426815	fastq,sra	ncbi,s3,gs	ncbi.public,gs.US,s3.us-east-1	449	1003285299	250: 02-0572	Cattle	2002	Pathogen.cl	USA	North America	USA:MI	MB81	Tissue			02-0572		Not Collected	Not Collected	Bovine Tuberculosis
171	SRR1791773		2.360.268					99,66	65,12%			SRR1791773	WGS	SAMN03300131	USDA-NVSL-DBL	public	SRX867435	Illumina MiSeq	PAIRED	RANDOM	GENOMIC	Mycobacterium tuberculosis variant bovis	ILLUMINA	2015-03-11T00:00:00Z	02-0585	SRP053287	PRJNA251692	400651117	sra,fastq	ncbi,s3,gs	s3.us-east-1,gs.US,ncbi.public	467	581315584	250: 02-0585	Cattle	2002	Pathogen.cl	Mexico	North America	Mexico	MB82	Tissue			02-0585		Not Collected	Not Collected	Bovine Tuberculosis
172	SRR1791774	307.0 MB	1,436,203	235	26,1	28.90%	99.75%	137,00	4,134	345	Mbovis-23, Mbovis-23C, Mbovis-23C1	SRR1791774	WGS	SAMN03300132	USDA-NVSL-DBL	public	SRX867436	Illumina MiSeq	PAIRED	RANDOM	GENOMIC	Mycobacterium tuberculosis variant bovis	ILLUMINA	2015-03-11T00:00:00Z	02-0690	SRP053287	PRJNA251692	467407325	fastq,sra	gs,s3,ncbi	s3.us-east-1,gs.US,ncbi.public	466	670593979	250: 02-0690	Cattle	2002	Pathogen.cl				MB83	Tissue			02-0690		Not Collected	Not Collected	Bovine Tuberculosis
173	SRR1791775	326.0 MB	1,614,101	229,3	29	49.40%	99.61%	154,00	1,742	566	Mbovis-01, Mbovis-01D, Mbovis-01D5	SRR1791775	WGS	SAMN03300133	USDA-NVSL-DBL	public	SRX867437	Illumina MiSeq	PAIRED	RANDOM	GENOMIC	Mycobacterium tuberculosis variant bovis	ILLUMINA	2015-03-11T00:00:00Z	02-0963	SRP053287	PRJNA251692	497721023	sra,fastq	gs,s3,ncbi	ncbi.public,gs.US,s3.us-east-1	454	733274581	250: 02-0963	Cattle	2002	Pathogen.cl	USA	North America	USA:MI	MB84	Tissue			02-0963		Not Collected	Not Collected	Bovine Tuberculosis
174	SRR1791776	254.2 MB	4,378,351	53	32,1	73.10%	99.90%	94,90	645,372	666	Mbovis-14, Mbovis-14B, Mbovis-14B2	SRR1791776	WGS	SAMN03300134	USDA-NVSL-DBL	public	SRX867438	Illumina MiSeq	PAIRED	RANDOM	GENOMIC	Mycobacterium tuberculosis variant bovis	ILLUMINA	2017-10-21T00:00:00Z	02-1054	SRP053287	PRJNA251692	398509353	sra,fastq	s3,gs,ncbi	gs.US,ncbi.public,s3.us-east-1	106	464105206	250: 02-1054	Cervid	2002	Pathogen.cl	USA	North America	USA:OR	MB85	Tissue			02-1054		Not Collected	Not Collected	Bovine Tuberculosis
175	SRR1791777		2.792.444					133,55	64,94%			SRR1791777	WGS	SAMN03300135	USDA-NVSL-DBL	public	SRX867439	Illumina MiSeq	PAIRED	RANDOM	GENOMIC	Mycobacterium tuberculosis variant bovis	ILLUMINA	2015-03-11T00:00:00Z	02-1331	SRP053287	PRJNA251692	416067524	fastq,sra	gs,ncbi,s3	ncbi.public,gs.US,s3.us-east-1	479	677276744	250: 02-1331	Cattle	2002	Pathogen.cl	Mexico	North America	Mexico	MB86	Tissue			02-1331		Not Collected	Not Collected	Bovine Tuberculosis
176	SRR1791778		2.516.628					109,52	64,71%			SRR1791778	WGS	SAMN03300136	USDA-NVSL-DBL	public	SRX867440	Illumina MiSeq	PAIRED	RANDOM	GENOMIC	Mycobacterium tuberculosis variant bovis	ILLUMINA	2015-03-11T00:00:00Z	02-1368	SRP053287	PRJNA251692	424636769	fastq,sra	ncbi,gs,s3	ncbi.public,s3.us-east-1,gs.US	468	618424061	250: 02-1368	Cattle	2002	Pathogen.cl	Mexico	North America	Mexico	MB87	Tissue			02-1368		Not Collected	Not Collected	Bovine Tuberculosis
177	SRR1791779	233.1 MB	1,135,435	235,1	30,5	59.30%	99.85%	115,70	1,428	352	Mbovis-15	SRR1791779	WGS	SAMN03300137	USDA-NVSL-DBL	public	SRX867441	Illumina MiSeq	PAIRED	RANDOM	GENOMIC	Mycobacterium tuberculosis variant bovis	ILLUMINA	2015-03-11T00:00:00Z	02-1370	SRP053287	PRJNA251692	361927613	fastq,sra	ncbi,gs,s3	ncbi.public,s3.us-east-1,gs.US	470	533954595	250: 02-1370	Cattle	2002	Pathogen.cl				MB88	Tissue			02-1370		Not Collected	Not Collected	Bovine Tuberculosis
178	SRR1791780	176.6 MB	2,988,983	54	33,9	81.60%	99.64%	61,40	409,95	539	Mbovis-05, Mbovis-05A	SRR1791780	WGS	SAMN03300138	USDA-NVSL-DBL	public	SRX867442	Illumina HiSeq 2000	PAIRED	RANDOM	GENOMIC	Mycobacterium tuberculosis variant bovis	ILLUMINA	2015-03-11T00:00:00Z	02-1372	SRP053287	PRJNA251692	218042109	sra,fastq	ncbi,gs,s3	s3.us-east-1,gs.US,ncbi.public	108	322810164	250: 02-1372	Sus scrofa	2002	Pathogen.cl	USA	North America	USA:HI	MB89	Tissue			02-1372		Not Collected	Not Collected	Bovine Tuberculosis
179	SRR1791781		1.800.206					76,54	64,80%			SRR1791781	WGS	SAMN03300139	USDA-NVSL-DBL	public	SRX867443	Illumina MiSeq	PAIRED	RANDOM	GENOMIC	Mycobacterium tuberculosis variant bovis	ILLUMINA	2015-03-11T00:00:00Z	02-1405	SRP053287	PRJNA251692	313561437	sra,fastq	s3,gs,ncbi	ncbi.public,s3.us-east-1,gs.US	466	441342149	250: 02-1405	Cattle	2002	Pathogen.cl	Mexico	North America	Mexico	MB90	Tissue			02-1405		Not Collected	Not Collected	Bovine Tuberculosis
180	SRR1791782		2.984.330					132,77	64,94%			SRR1791782	WGS	SAMN03300140	USDA-NVSL-DBL	public	SRX867444	Illumina MiSeq	PAIRED	RANDOM	GENOMIC	Mycobacterium tuberculosis variant bovis	ILLUMINA	2015-03-11T00:00:00Z	02-1463	SRP053287	PRJNA251692	481151830	sra,fastq	gs,s3,ncbi	gs.US,ncbi.public,s3.us-east-1	468	720388050	250: 02-1463	Cattle	2002	Pathogen.cl	Mexico	North America	Mexico	MB91	Tissue			02-1463		Not Collected	Not Collected	Bovine Tuberculosis
181	SRR1791783		2.609.912					125,32	64,98%			SRR1791783	WGS	SAMN03300141	USDA-NVSL-DBL	public	SRX867445	Illumina MiSeq	PAIRED	RANDOM	GENOMIC	Mycobacterium tuberculosis variant bovis	ILLUMINA	2015-03-11T00:00:00Z	02-1464	SRP053287	PRJNA251692	378259079	fastq,sra	s3,gs,ncbi	s3.us-east-1,gs.US,ncbi.public	477	629764631	250: 02-1464	Cattle	2002	Pathogen.cl	Mexico	North America	Mexico	MB92	Tissue			02-1464		Not Collected	Not Collected	Bovine Tuberculosis
182	SRR1791784	488.7 MB	2,539,406	231	31,7	68.80%	99.64%	241,60	2,198	529	Mbovis-18, Mbovis-18A	SRR1791784	WGS	SAMN03300142	USDA-NVSL-DBL	public	SRX867446	Illumina MiSeq	PAIRED	RANDOM	GENOMIC	Mycobacterium tuberculosis variant bovis	ILLUMINA	2015-03-11T00:00:00Z	02-1465	SRP053287	PRJNA251692	769631435	sra,fastq	ncbi,s3,gs	gs.US,ncbi.public,s3.us-east-1	461	1172604112	250: 02-1465	Cattle	2002	Pathogen.cl	USA	North America	USA:MN	MB93	Tissue			02-1465		Not Collected	Not Collected	Bovine Tuberculosis
183	SRR1791785		3.271.438					148,92	65,01%			SRR1791785	WGS	SAMN03300143	USDA-NVSL-DBL	public	SRX867447	Illumina MiSeq	PAIRED	RANDOM	GENOMIC	Mycobacterium tuberculosis variant bovis	ILLUMINA	2015-03-11T00:00:00Z	02-1531	SRP053287	PRJNA251692	511566333	fastq,sra	s3,gs,ncbi	ncbi.public,s3.us-east-1,gs.US	472	795008078	250: 02-1531	Cattle	2002	Pathogen.cl	Mexico	North America	Mexico	MB94	Tissue			02-1531		Not Collected	Not Collected	Bovine Tuberculosis
184	SRR1791786		2.569.900					122,82	64,93%			SRR1791786	WGS	SAMN03300144	USDA-NVSL-DBL	public	SRX867448	Illumina MiSeq	PAIRED	RANDOM	GENOMIC	Mycobacterium tuberculosis variant bovis	ILLUMINA	2015-03-11T00:00:00Z	02-1559	SRP053287	PRJNA251692	366746541	fastq,sra	s3,gs,ncbi	ncbi.public,gs.US,s3.us-east-1	474	615752820	250: 02-1559	Cattle	2002	Pathogen.cl	Mexico	North America	Mexico	MB95	Tissue			02-1559		Not Collected	Not Collected	Bovine Tuberculosis
185	SRR1791787		2.607.950					111,20	64,69%			SRR1791787	WGS	SAMN03300145	USDA-NVSL-DBL	public	SRX867449	Illumina MiSeq	PAIRED	RANDOM	GENOMIC	Mycobacterium tuberculosis variant bovis	ILLUMINA	2015-03-11T00:00:00Z	02-1561	SRP053287	PRJNA251692	447316402	sra,fastq	gs,ncbi,s3	s3.us-east-1,ncbi.public,gs.US	472	647664054	250: 02-1561	Cattle	2002	Pathogen.cl	Mexico	North America	Mexico	MB96	Tissue			02-1561		Not Collected	Not Collected	Bovine Tuberculosis
186	SRR1791788		4.307.070					189,85	64,76%			SRR1791788	WGS	SAMN03300146	USDA-NVSL-DBL	public	SRX867450	Illumina MiSeq	PAIRED	RANDOM	GENOMIC	Mycobacterium tuberculosis variant bovis	ILLUMINA	2015-03-11T00:00:00Z	02-1579	SRP053287	PRJNA251692	686146704	fastq,sra	gs,s3,ncbi	gs.US,ncbi.public,s3.us-east-1	468	1041994426	250: 02-1579	Cattle	2002	Pathogen.cl	Mexico	North America	Mexico	MB97	Tissue			02-1579		Not Collected	Not Collected	Bovine Tuberculosis
187	SRR1791789	295.5 MB	1,390,215	238,7	28,3	43.40%	99.78%	139,10	1,786	357	Mbovis-23, Mbovis-23C, Mbovis-23C1	SRR1791789	WGS	SAMN03300147	USDA-NVSL-DBL	public	SRX867451	Illumina MiSeq	PAIRED	RANDOM	GENOMIC	Mycobacterium tuberculosis variant bovis	ILLUMINA	2015-03-11T00:00:00Z	02-1589	SRP053287	PRJNA251692	449244474	fastq,sra	gs,ncbi,s3	ncbi.public,gs.US,s3.us-east-1	475	661615964	250: 02-1589	Cattle	2002	Pathogen.cl				MB98	Tissue			02-1589		Not Collected	Not Collected	Bovine Tuberculosis
188	SRR1791790		1.963.182					84,97	65,04%			SRR1791790	WGS	SAMN03300148	USDA-NVSL-DBL	public	SRX867452	Illumina MiSeq	PAIRED	RANDOM	GENOMIC	Mycobacterium tuberculosis variant bovis	ILLUMINA	2015-03-11T00:00:00Z	02-1672	SRP053287	PRJNA251692	333024761	sra,fastq	s3,gs,ncbi	ncbi.public,s3.us-east-1,gs.US	481	486933523	250: 02-1672	Cattle	2002	Pathogen.cl	Mexico	North America	Mexico	MB99	Tissue			02-1672		Not Collected	Not Collected	Bovine Tuberculosis
189	SRR1791791		2.732.962					116,06	64,89%			SRR1791791	WGS	SAMN03300149	USDA-NVSL-DBL	public	SRX867453	Illumina MiSeq	PAIRED	RANDOM	GENOMIC	Mycobacterium tuberculosis variant bovis	ILLUMINA	2015-03-11T00:00:00Z	02-1715	SRP053287	PRJNA251692	459076915	sra,fastq	s3,gs,ncbi	ncbi.public,s3.us-east-1,gs.US	473	672292505	250: 02-1715	Cattle	2002	Pathogen.cl	Mexico	North America	Mexico	MB100	Tissue			02-1715		Not Collected	Not Collected	Bovine Tuberculosis
190	SRR1791792	100.8 MB	448,822	242,8	25,7	16.80%	99.63%	46,50	182	348	Mbovis-17, Mbovis-17A	SRR1791792	WGS	SAMN03300150	USDA-NVSL-DBL	public	SRX867454	Illumina MiSeq	PAIRED	RANDOM	GENOMIC	Mycobacterium tuberculosis variant bovis	ILLUMINA	2015-03-11T00:00:00Z	02-1790	SRP053287	PRJNA251692	157436020	sra,fastq	ncbi,gs,s3	s3.us-east-1,ncbi.public,gs.US	483	216892174	250: 02-1790	Cattle	2002	Pathogen.cl	Mexico	North America	Mexico	MB101	Tissue			02-1790		Not Collected	Not Collected	Bovine Tuberculosis
191	SRR1791793	352.0 MB	1,801,309	233,7	31,3	65.80%	99.82%	179,30	1,768	705	Mbovis-12, Mbovis-12A	SRR1791793	WGS	SAMN03300151	USDA-NVSL-DBL	public	SRX867455	Illumina MiSeq	PAIRED	RANDOM	GENOMIC	Mycobacterium tuberculosis variant bovis	ILLUMINA	2015-03-11T00:00:00Z	feb-01	SRP053287	PRJNA251692	542270990	fastq,sra	gs,s3,ncbi	ncbi.public,s3.us-east-1,gs.US	465	838845916	250: 02-2201	Cattle	2002	Pathogen.cl	USA	North America	USA:TX	MB102	Tissue			feb-01		Not Collected	Not Collected	Bovine Tuberculosis
192	SRR1791794	260.3 MB	1,214,823	225,3	25,8	27.00%	99.76%	117,20	432	364	Mbovis-16, Mbovis-16B	SRR1791794	WGS	SAMN03300152	USDA-NVSL-DBL	public	SRX867456	Illumina MiSeq	PAIRED	RANDOM	GENOMIC	Mycobacterium tuberculosis variant bovis	ILLUMINA	2015-03-11T00:00:00Z	feb-84	SRP053287	PRJNA251692	432381952	sra,fastq	gs,s3,ncbi	s3.us-east-1,ncbi.public,gs.US	448	545165298	250: 02-2284	Cattle	2002	Pathogen.cl	USA	North America	USA:CA	MB103	Tissue			feb-84		Not Collected	Not Collected	Bovine Tuberculosis
193	SRR1791795	335.4 MB	5,654,219	54	33,1	78.60%	99.56%	134,30	68,988	522	Mbovis-07, Mbovis-07A	SRR1791795	WGS	SAMN03300153	USDA-NVSL-DBL	public	SRX867457	Illumina HiSeq 2000	PAIRED	RANDOM	GENOMIC	Mycobacterium tuberculosis variant bovis	ILLUMINA	2017-10-13T00:00:00Z	feb-41	SRP053287	PRJNA251692	510923270	fastq,sra	s3,ncbi,gs	ncbi.public,gs.US,s3.us-east-1	108	610655652	250: 02-2641	Cattle	2002	Pathogen.cl				MB104	Tissue			feb-41		Not Collected	Not Collected	Bovine Tuberculosis
194	SRR1791796		3.216.528					139,95	64,93%			SRR1791796	WGS	SAMN03300154	USDA-NVSL-DBL	public	SRX867458	Illumina MiSeq	PAIRED	RANDOM	GENOMIC	Mycobacterium tuberculosis variant bovis	ILLUMINA	2015-03-11T00:00:00Z	feb-80	SRP053287	PRJNA251692	478260144	sra,fastq	s3,gs,ncbi	s3.us-east-1,gs.US,ncbi.public	451	749217272	250: 02-2680	Cattle	2002	Pathogen.cl	Mexico	North America	Mexico	MB105	Tissue			feb-80		Not Collected	Not Collected	Bovine Tuberculosis
195	SRR1791797		2.978.792					138,29	64,88%			SRR1791797	WGS	SAMN03300155	USDA-NVSL-DBL	public	SRX867459	Illumina MiSeq	PAIRED	RANDOM	GENOMIC	Mycobacterium tuberculosis variant bovis	ILLUMINA	2015-03-11T00:00:00Z	feb-19	SRP053287	PRJNA251692	458960058	fastq,sra	gs,s3,ncbi	gs.US,s3.us-east-1,ncbi.public	474	719456608	250: 02-3019	Cattle	2002	Pathogen.cl	Mexico	North America	Mexico	MB106	Tissue			feb-19		Not Collected	Not Collected	Bovine Tuberculosis
196	SRR1791798		2.666.708					123,59	64,89%			SRR1791798	WGS	SAMN03300156	USDA-NVSL-DBL	public	SRX867460	Illumina MiSeq	PAIRED	RANDOM	GENOMIC	Mycobacterium tuberculosis variant bovis	ILLUMINA	2015-03-11T00:00:00Z	feb-96	SRP053287	PRJNA251692	414101786	fastq,sra	gs,ncbi,s3	s3.us-east-1,gs.US,ncbi.public	472	642702874	250: 02-3096	Cattle	2002	Pathogen.cl	Mexico	North America	Mexico	MB107	Tissue			feb-96		Not Collected	Not Collected	Bovine Tuberculosis
197	SRR1791799		2.332.576					105,19	64,92%			SRR1791799	WGS	SAMN03300157	USDA-NVSL-DBL	public	SRX867461	Illumina MiSeq	PAIRED	RANDOM	GENOMIC	Mycobacterium tuberculosis variant bovis	ILLUMINA	2015-03-11T00:00:00Z	feb-65	SRP053287	PRJNA251692	374911678	fastq,sra	gs,ncbi,s3	ncbi.public,gs.US,s3.us-east-1	471	567523558	250: 02-3165	Cattle	2002	Pathogen.cl	Mexico	North America	Mexico	MB108	Tissue			feb-65		Not Collected	Not Collected	Bovine Tuberculosis
198	SRR1791800		3.222.818					152,52	64,84%			SRR1791800	WGS	SAMN03300158	USDA-NVSL-DBL	public	SRX867462	Illumina MiSeq	PAIRED	RANDOM	GENOMIC	Mycobacterium tuberculosis variant bovis	ILLUMINA	2015-03-11T00:00:00Z	feb-68	SRP053287	PRJNA251692	488776271	sra,fastq	s3,ncbi,gs	s3.us-east-1,ncbi.public,gs.US	476	780009280	250: 02-3168	Cattle	2002	Pathogen.cl	Mexico	North America	Mexico	MB109	Tissue			feb-68		Not Collected	Not Collected	Bovine Tuberculosis
199	SRR1791801		2.742.414					98,28	64,92%			SRR1791801	WGS	SAMN03300159	USDA-NVSL-DBL	public	SRX867463	Illumina MiSeq	PAIRED	RANDOM	GENOMIC	Mycobacterium tuberculosis variant bovis	ILLUMINA	2015-03-11T00:00:00Z	feb-76	SRP053287	PRJNA251692	486313334	sra,fastq	ncbi,gs,s3	ncbi.public,s3.us-east-1,gs.US	462	647739228	250: 02-3276	Cattle	2002	Pathogen.cl	Mexico	North America	Mexico	MB110	Tissue			feb-76		Not Collected	Not Collected	Bovine Tuberculosis
200	SRR1791802		1.751.312					76,61	64,97%			SRR1791802	WGS	SAMN03300160	USDA-NVSL-DBL	public	SRX867464	Illumina MiSeq	PAIRED	RANDOM	GENOMIC	Mycobacterium tuberculosis variant bovis	ILLUMINA	2015-03-11T00:00:00Z	feb-07	SRP053287	PRJNA251692	284002047	sra,fastq	ncbi,s3,gs	s3.us-east-1,gs.US,ncbi.public	465	425050074	250: 02-3307	Cattle	2002	Pathogen.cl	Mexico	North America	Mexico	MB111	Tissue			feb-07		Not Collected	Not Collected	Bovine Tuberculosis
201	SRR1791803	444.8 MB	2,361,617	224,1	31,1	64.60%	99.65%	220,20	3,472	578	Mbovis-01, Mbovis-01A, Mbovis-01A1	SRR1791803	WGS	SAMN03300161	USDA-NVSL-DBL	public	SRX867465	Illumina MiSeq	PAIRED	RANDOM	GENOMIC	Mycobacterium tuberculosis variant bovis	ILLUMINA	2015-03-11T00:00:00Z	feb-76	SRP053287	PRJNA251692	663454743	fastq,sra	gs,ncbi,s3	ncbi.public,s3.us-east-1,gs.US	444	1049279572	250: 02-3376	Cattle	2002	Pathogen.cl	USA	North America	USA:MI	MB112	Tissue			feb-76		Not Collected	Not Collected	Bovine Tuberculosis
202	SRR1791804		1.293.858					59,53	64,79%			SRR1791804	WGS	SAMN03300162	USDA-NVSL-DBL	public	SRX867466	Illumina MiSeq	PAIRED	RANDOM	GENOMIC	Mycobacterium tuberculosis variant bovis	ILLUMINA	2015-03-11T00:00:00Z	feb-01	SRP053287	PRJNA251692	232698616	fastq,sra	ncbi,gs,s3	ncbi.public,s3.us-east-1,gs.US	476	322980846	250: 02-3401	Cattle	2002	Pathogen.cl	Mexico	North America	Mexico	MB113	Tissue			feb-01		Not Collected	Not Collected	Bovine Tuberculosis
203	SRR1791805	267.8 MB	1,283,409	237,7	29,4	51.30%	99.59%	129,80	1,356	561	Mbovis-06, Mbovis-06B	SRR1791805	WGS	SAMN03300163	USDA-NVSL-DBL	public	SRX867467	Illumina MiSeq	PAIRED	RANDOM	GENOMIC	Mycobacterium tuberculosis variant bovis	ILLUMINA	2015-03-11T00:00:00Z	feb-60	SRP053287	PRJNA251692	412387810	fastq,sra	s3,gs,ncbi	s3.us-east-1,ncbi.public,gs.US	473	607729029	250: 02-3660	Cattle	2002	Pathogen.cl				MB114	Tissue			feb-60		Not Collected	Not Collected	Bovine Tuberculosis
204	SRR1791806		2.650.638					129,72	64,84%			SRR1791806	WGS	SAMN03300164	USDA-NVSL-DBL	public	SRX867468	Illumina MiSeq	PAIRED	RANDOM	GENOMIC	Mycobacterium tuberculosis variant bovis	ILLUMINA	2015-03-11T00:00:00Z	feb-90	SRP053287	PRJNA251692	402696218	fastq,sra	ncbi,s3,gs	ncbi.public,s3.us-east-1,gs.US	472	639124960	250: 02-3790	Cattle	2002	Pathogen.cl	Mexico	North America	Mexico	MB115	Tissue			feb-90		Not Collected	Not Collected	Bovine Tuberculosis
205	SRR1791807		2.761.118					130,41	64,85%			SRR1791807	WGS	SAMN03300165	USDA-NVSL-DBL	public	SRX867469	Illumina MiSeq	PAIRED	RANDOM	GENOMIC	Mycobacterium tuberculosis variant bovis	ILLUMINA	2015-03-11T00:00:00Z	feb-15	SRP053287	PRJNA251692	432687190	sra,fastq	ncbi,gs,s3	ncbi.public,s3.us-east-1,gs.US	473	669530675	250: 02-3815	Cattle	2002	Pathogen.cl	Mexico	North America	Mexico	MB116	Tissue			feb-15		Not Collected	Not Collected	Bovine Tuberculosis
206	SRR1791808	710.5 MB	3,369,605	227,6	26,2	32.90%	99.83%	319,10	1,324	370	Mbovis-16, Mbovis-16B	SRR1791808	WGS	SAMN03300166	USDA-NVSL-DBL	public	SRX867470	Illumina MiSeq	PAIRED	RANDOM	GENOMIC	Mycobacterium tuberculosis variant bovis	ILLUMINA	2015-03-11T00:00:00Z	feb-70	SRP053287	PRJNA251692	1163124389	fastq,sra	s3,gs,ncbi	ncbi.public,gs.US,s3.us-east-1	455	1536437346	250: 02-4170	Cattle	2002	Pathogen.cl	USA	North America	USA:CA	MB117	Tissue			feb-70		Not Collected	Not Collected	Bovine Tuberculosis
207	SRR1791809		1.866.384					88,67	64,91%			SRR1791809	WGS	SAMN03300167	USDA-NVSL-DBL	public	SRX867471	Illumina MiSeq	PAIRED	RANDOM	GENOMIC	Mycobacterium tuberculosis variant bovis	ILLUMINA	2015-03-11T00:00:00Z	feb-92	SRP053287	PRJNA251692	306215440	fastq,sra	s3,ncbi,gs	s3.us-east-1,ncbi.public,gs.US	471	455166035	250: 02-4192	Cattle	2002	Pathogen.cl	Mexico	North America	Mexico	MB118	Tissue			feb-92		Not Collected	Not Collected	Bovine Tuberculosis
208	SRR1791810	416.9 MB	2,089,049	230,1	30	56.30%	99.65%	200,30	1,606	576	Mbovis-01, Mbovis-01A, Mbovis-01A2	SRR1791810	WGS	SAMN03300168	USDA-NVSL-DBL	public	SRX867472	Illumina MiSeq	PAIRED	RANDOM	GENOMIC	Mycobacterium tuberculosis variant bovis	ILLUMINA	2015-03-11T00:00:00Z	feb-63	SRP053287	PRJNA251692	647519102	fastq,sra	ncbi,s3,gs	gs.US,s3.us-east-1,ncbi.public	458	958707491	250: 02-4263	Cattle	2002	Pathogen.cl	USA	North America	USA:MI	MB119	Tissue			feb-63		Not Collected	Not Collected	Bovine Tuberculosis
209	SRR1791811		2.095.660					98,15	64,74%			SRR1791811	WGS	SAMN03300169	USDA-NVSL-DBL	public	SRX867473	Illumina MiSeq	PAIRED	RANDOM	GENOMIC	Mycobacterium tuberculosis variant bovis	ILLUMINA	2015-03-11T00:00:00Z	feb-14	SRP053287	PRJNA251692	354918819	sra,fastq	ncbi,s3,gs	s3.us-east-1,ncbi.public,gs.US	472	514738181	250: 02-4414	Cattle	2002	Pathogen.cl	Mexico	North America	Mexico	MB120	Tissue			feb-14		Not Collected	Not Collected	Bovine Tuberculosis
210	SRR1791812	288.9 MB	1,463,865	231,9	31	63.60%	99.64%	145,60	2,928	577	Mbovis-01, Mbovis-01C, Mbovis-01C1	SRR1791812	WGS	SAMN03300170	USDA-NVSL-DBL	public	SRX867474	Illumina MiSeq	PAIRED	RANDOM	GENOMIC	Mycobacterium tuberculosis variant bovis	ILLUMINA	2015-03-11T00:00:00Z	feb-86	SRP053287	PRJNA251692	453569569	sra,fastq	gs,ncbi,s3	ncbi.public,s3.us-east-1,gs.US	462	677641820	250: 02-4486	Cattle	2002	Pathogen.cl	USA	North America	USA:MI	MB121	Tissue			feb-86		Not Collected	Not Collected	Bovine Tuberculosis
211	SRR1791813	332.9 MB	1,637,629	222,5	27,7	44.50%	99.83%	153,90	606	368	Mbovis-16, Mbovis-16B	SRR1791813	WGS	SAMN03300171	USDA-NVSL-DBL	public	SRX867475	Illumina MiSeq	PAIRED	RANDOM	GENOMIC	Mycobacterium tuberculosis variant bovis	ILLUMINA	2015-03-11T00:00:00Z	feb-44	SRP053287	PRJNA251692	552841284	fastq,sra	ncbi,gs,s3	gs.US,ncbi.public,s3.us-east-1	444	728547563	250: 02-4544	Cattle	2002	Pathogen.cl	USA	North America	USA:CA	MB122	Tissue			feb-44		Not Collected	Not Collected	Bovine Tuberculosis
212	SRR1791814	155.5 MB	745,136	227,3	26,6	39.30%	99.79%	69,30	760	365	Mbovis-16, Mbovis-16B	SRR1791814	WGS	SAMN03300172	USDA-NVSL-DBL	public	SRX867476	Illumina MiSeq	PAIRED	RANDOM	GENOMIC	Mycobacterium tuberculosis variant bovis	ILLUMINA	2015-03-11T00:00:00Z	feb-56	SRP053287	PRJNA251692	258726731	sra,fastq	gs,s3,ncbi	s3.us-east-1,gs.US,ncbi.public	453	337961950	250: 02-4556	Cattle	2002	Pathogen.cl	USA	North America	USA:CA	MB123	Tissue			feb-56		Not Collected	Not Collected	Bovine Tuberculosis
213	SRR1791815	196.5 MB	901,032	238,7	27,7	37.20%	99.70%	91,00	754	348	Mbovis-16, Mbovis-16B	SRR1791815	WGS	SAMN03300173	USDA-NVSL-DBL	public	SRX867477	Illumina MiSeq	PAIRED	RANDOM	GENOMIC	Mycobacterium tuberculosis variant bovis	ILLUMINA	2015-03-11T00:00:00Z	feb-25	SRP053287	PRJNA251692	305932098	fastq,sra	ncbi,gs,s3	gs.US,ncbi.public,s3.us-east-1	476	429406367	250: 02-4625	Cattle	2002	Pathogen.cl				MB124	Tissue			feb-25		Not Collected	Not Collected	Bovine Tuberculosis
214	SRR1791816		2.485.812					127,82	64,80%			SRR1791816	WGS	SAMN03300174	USDA-NVSL-DBL	public	SRX867478	Illumina MiSeq	PAIRED	RANDOM	GENOMIC	Mycobacterium tuberculosis variant bovis	ILLUMINA	2015-03-11T00:00:00Z	feb-08	SRP053287	PRJNA251692	359554878	fastq,sra	gs,ncbi,s3	ncbi.public,gs.US,s3.us-east-1	479	600303884	250: 02-5008	Cattle	2002	Pathogen.cl	Mexico	North America	Mexico	MB125	Tissue			feb-08		Not Collected	Not Collected	Bovine Tuberculosis
215	SRR1791817	244.8 MB	1,186,508	233	28,3	41.90%	99.58%	111,70	1,304	552	Mbovis-01, Mbovis-01A, Mbovis-01A1	SRR1791817	WGS	SAMN03300175	USDA-NVSL-DBL	public	SRX867479	Illumina MiSeq	PAIRED	RANDOM	GENOMIC	Mycobacterium tuberculosis variant bovis	ILLUMINA	2015-03-11T00:00:00Z	feb-42	SRP053287	PRJNA251692	390709123	sra,fastq	gs,s3,ncbi	ncbi.public,s3.us-east-1,gs.US	463	549977112	250: 02-5042	Cattle	2002	Pathogen.cl	USA	North America	USA:MI	MB126	Tissue			feb-42		Not Collected	Not Collected	Bovine Tuberculosis
216	SRR1791818	195.0 MB	930,457	238	28,1	42.90%	99.62%	91,20	1,58	558	Mbovis-01, Mbovis-01B, Mbovis-01B2	SRR1791818	WGS	SAMN03300176	USDA-NVSL-DBL	public	SRX867480	Illumina MiSeq	PAIRED	RANDOM	GENOMIC	Mycobacterium tuberculosis variant bovis	ILLUMINA	2015-03-11T00:00:00Z	feb-41	SRP053287	PRJNA251692	301225797	sra,fastq	s3,ncbi,gs	ncbi.public,s3.us-east-1,gs.US	473	440397161	250: 02-5341	Cattle	2002	Pathogen.cl	USA	North America	USA:MI	MB127	Tissue			feb-41		Not Collected	Not Collected	Bovine Tuberculosis
217	SRR1791819	299.4 MB	1,458,914	233,2	29,5	51.50%	99.53%	131,50	281,964	553	Mbovis-01, Mbovis-01B, Mbovis-01B2	SRR1791819	WGS	SAMN03300177	USDA-NVSL-DBL	public	SRX867481	Illumina MiSeq	PAIRED	RANDOM	GENOMIC	Mycobacterium tuberculosis variant bovis	ILLUMINA	2015-03-11T00:00:00Z	feb-42	SRP053287	PRJNA251692	465299071	fastq,sra	ncbi,s3,gs	ncbi.public,s3.us-east-1,gs.US	462	674834370	250: 02-5342	Cattle	2002	Pathogen.cl	USA	North America	USA:MI	MB128	Tissue			feb-42		Not Collected	Not Collected	Bovine Tuberculosis
218	SRR1791820	187.8 MB	902,931	230,2	28,6	44.00%	99.88%	86,20	414	350	Mbovis-17, Mbovis-17A	SRR1791820	WGS	SAMN03300178	USDA-NVSL-DBL	public	SRX867482	Illumina MiSeq	PAIRED	RANDOM	GENOMIC	Mycobacterium tuberculosis variant bovis	ILLUMINA	2015-03-11T00:00:00Z	feb-51	SRP053287	PRJNA251692	297114815	sra,fastq	gs,s3,ncbi	s3.us-east-1,ncbi.public,gs.US	457	413383527	250: 02-5651	Cattle	2002	Pathogen.cl				MB129	Tissue			feb-51		Not Collected	Not Collected	Bovine Tuberculosis
219	SRR1791821	355.5 MB	1,746,259	237,5	31,2	65.40%	99.87%	180,70	2,46	329	Mbovis-17, Mbovis-17E	SRR1791821	WGS	SAMN03300179	USDA-NVSL-DBL	public	SRX867483	Illumina MiSeq	PAIRED	RANDOM	GENOMIC	Mycobacterium tuberculosis variant bovis	ILLUMINA	2015-03-11T00:00:00Z	feb-76	SRP053287	PRJNA251692	535381683	fastq,sra	ncbi,s3,gs	s3.us-east-1,gs.US,ncbi.public	474	828836637	250: 02-5676	Cattle	2002	Pathogen.cl				MB130	Tissue			feb-76		Not Collected	Not Collected	Bovine Tuberculosis
220	SRR1791822		4.358.454					214,58	64,78%			SRR1791822	WGS	SAMN03300180	USDA-NVSL-DBL	public	SRX867484	Illumina MiSeq	PAIRED	RANDOM	GENOMIC	Mycobacterium tuberculosis variant bovis	ILLUMINA	2015-03-11T00:00:00Z	feb-77	SRP053287	PRJNA251692	606604735	sra,fastq	s3,ncbi,gs	gs.US,ncbi.public,s3.us-east-1	454	1006048089	250: 02-5877	Cattle	2002	Pathogen.cl	Mexico	North America	Mexico	MB131	Tissue			feb-77		Not Collected	Not Collected	Bovine Tuberculosis
221	SRR1791823		2.481.212					128,21	64,93%			SRR1791823	WGS	SAMN03300181	USDA-NVSL-DBL	public	SRX867485	Illumina MiSeq	PAIRED	RANDOM	GENOMIC	Mycobacterium tuberculosis variant bovis	ILLUMINA	2015-03-11T00:00:00Z	feb-98	SRP053287	PRJNA251692	348765346	fastq,sra	ncbi,gs,s3	ncbi.public,gs.US,s3.us-east-1	476	596354330	250: 02-5898	Cattle	2002	Pathogen.cl	Mexico	North America	Mexico	MB132	Tissue			feb-98		Not Collected	Not Collected	Bovine Tuberculosis
222	SRR1791824		2.520.138					119,72	64,84%			SRR1791824	WGS	SAMN03300182	USDA-NVSL-DBL	public	SRX867486	Illumina MiSeq	PAIRED	RANDOM	GENOMIC	Mycobacterium tuberculosis variant bovis	ILLUMINA	2015-03-11T00:00:00Z	feb-99	SRP053287	PRJNA251692	395897470	sra,fastq	s3,ncbi,gs	gs.US,s3.us-east-1,ncbi.public	472	608171482	250: 02-5899	Cattle	2002	Pathogen.cl	Mexico	North America	Mexico	MB133	Tissue			feb-99		Not Collected	Not Collected	Bovine Tuberculosis
223	SRR1791825	328.4 MB	1,654,789	228,1	30,2	57.60%	99.62%	160,80	1,574	568	Mbovis-01, Mbovis-01A, Mbovis-01A1	SRR1791825	WGS	SAMN03300183	USDA-NVSL-DBL	public	SRX867487	Illumina MiSeq	PAIRED	RANDOM	GENOMIC	Mycobacterium tuberculosis variant bovis	ILLUMINA	2015-03-11T00:00:00Z	feb-80	SRP053287	PRJNA251692	508105670	fastq,sra	ncbi,s3,gs	gs.US,s3.us-east-1,ncbi.public	455	753687424	250: 02-5980	Cattle	2002	Pathogen.cl	USA	North America	USA:MI	MB134	Tissue			feb-80		Not Collected	Not Collected	Bovine Tuberculosis
224	SRR1791826		3.680.102					180,73	64,63%			SRR1791826	WGS	SAMN03300184	USDA-NVSL-DBL	public	SRX867488	Illumina MiSeq	PAIRED	RANDOM	GENOMIC	Mycobacterium tuberculosis variant bovis	ILLUMINA	2015-03-11T00:00:00Z	feb-01	SRP053287	PRJNA251692	565277267	sra,fastq	ncbi,s3,gs	ncbi.public,s3.us-east-1,gs.US	466	881242326	250: 02-6201	Cattle	2002	Pathogen.cl	Mexico	North America	Mexico	MB135	Tissue			feb-01		Not Collected	Not Collected	Bovine Tuberculosis
225	SRR1791827	309.9 MB	1,452,167	234,6	27,6	38.20%	99.57%	142,90	1,33	343	Mbovis-23, Mbovis-23A, Mbovis-23A1	SRR1791827	WGS	SAMN03300185	USDA-NVSL-DBL	public	SRX867489	Illumina MiSeq	PAIRED	RANDOM	GENOMIC	Mycobacterium tuberculosis variant bovis	ILLUMINA	2015-03-11T00:00:00Z	feb-03	SRP053287	PRJNA251692	470554252	sra,fastq	gs,ncbi,s3	ncbi.public,s3.us-east-1,gs.US	467	678883568	250: 02-6203	Cattle	2002	Pathogen.cl				MB136	Tissue			feb-03		Not Collected	Not Collected	Bovine Tuberculosis
226	SRR1791828	270.5 MB	4,635,722	53	32,7	76.00%	99.70%	102,90	491,556	542	Mbovis-01, Mbovis-01B, Mbovis-01B2	SRR1791828	WGS	SAMN03300186	USDA-NVSL-DBL	public	SRX867490	Illumina HiSeq 2000	PAIRED	RANDOM	GENOMIC	Mycobacterium tuberculosis variant bovis	ILLUMINA	2017-10-13T00:00:00Z	feb-34	SRP053287	PRJNA251692	418597265	sra,fastq	s3,ncbi,gs	s3.us-east-1,gs.US,ncbi.public	106	491386532	250: 02-6234	Cattle	2002	Pathogen.cl	USA	North America	USA:MI	MB137	Tissue			feb-34		Not Collected	Not Collected	Bovine Tuberculosis
227	SRR1791829		3.030.330					150,77	64,88%			SRR1791829	WGS	SAMN03300187	USDA-NVSL-DBL	public	SRX867491	Illumina MiSeq	PAIRED	RANDOM	GENOMIC	Mycobacterium tuberculosis variant bovis	ILLUMINA	2015-03-11T00:00:00Z	feb-46	SRP053287	PRJNA251692	464659337	sra,fastq	s3,ncbi,gs	s3.us-east-1,ncbi.public,gs.US	477	732715189	250: 02-6246	Cattle	2002	Pathogen.cl	Mexico	North America	Mexico	MB138	Tissue			feb-46		Not Collected	Not Collected	Bovine Tuberculosis
228	SRR1791830	509.9 MB	2,990,813	223	34,1	83.40%	99.85%	288,90	2,718	724	Mbovis-12, Mbovis-12A	SRR1791830	WGS	SAMN03300188	USDA-NVSL-DBL	public	SRX867492	Illumina MiSeq	PAIRED	RANDOM	GENOMIC	Mycobacterium tuberculosis variant bovis	ILLUMINA	2015-03-11T00:00:00Z	feb-59	SRP053287	PRJNA251692	767622761	sra,fastq	ncbi,s3,gs	s3.us-east-1,gs.US,ncbi.public	446	1334452083	250: 02-6259	Cattle	2002	Pathogen.cl	USA	North America	USA:NM	MB139	Tissue			feb-59		Not Collected	Not Collected	Bovine Tuberculosis
229	SRR1791831		3.734.666					190,35	64,82%			SRR1791831	WGS	SAMN03300189	USDA-NVSL-DBL	public	SRX867493	Illumina MiSeq	PAIRED	RANDOM	GENOMIC	Mycobacterium tuberculosis variant bovis	ILLUMINA	2015-03-11T00:00:00Z	feb-81	SRP053287	PRJNA251692	535751209	fastq,sra	ncbi,s3,gs	s3.us-east-1,gs.US,ncbi.public	471	892153196	250: 02-6281	Cattle	2002	Pathogen.cl	Mexico	North America	Mexico	MB140	Tissue			feb-81		Not Collected	Not Collected	Bovine Tuberculosis
230	SRR1791832	250.5 MB	1,339,255	213,9	29,9	55.30%	99.83%	118,00	2,246	710	Mbovis-14, Mbovis-14B, Mbovis-14B2	SRR1791832	WGS	SAMN03300190	USDA-NVSL-DBL	public	SRX867494	Illumina MiSeq	PAIRED	RANDOM	GENOMIC	Mycobacterium tuberculosis variant bovis	ILLUMINA	2015-03-11T00:00:00Z	feb-16	SRP053287	PRJNA251692	375797144	fastq,sra	gs,s3,ncbi	s3.us-east-1,gs.US,ncbi.public	422	566493188	250: 02-6316	Cervid	2002	Pathogen.cl	USA	North America	USA:CO	MB141	Tissue			feb-16		Not Collected	Not Collected	Bovine Tuberculosis
231	SRR1791833		2.457.988					103,92	64,74%			SRR1791833	WGS	SAMN03300191	USDA-NVSL-DBL	public	SRX867495	Illumina MiSeq	PAIRED	RANDOM	GENOMIC	Mycobacterium tuberculosis variant bovis	ILLUMINA	2015-03-11T00:00:00Z	feb-26	SRP053287	PRJNA251692	428717446	fastq,sra	ncbi,gs,s3	gs.US,s3.us-east-1,ncbi.public	469	616920476	250: 02-6426	Cattle	2002	Pathogen.cl	Mexico	North America	Mexico	MB142	Tissue			feb-26		Not Collected	Not Collected	Bovine Tuberculosis
232	SRR1791834		4.016.676					202,29	64,88%			SRR1791834	WGS	SAMN03300192	USDA-NVSL-DBL	public	SRX867496	Illumina MiSeq	PAIRED	RANDOM	GENOMIC	Mycobacterium tuberculosis variant bovis	ILLUMINA	2015-03-11T00:00:00Z	feb-27	SRP053287	PRJNA251692	580567414	sra,fastq	gs,ncbi,s3	gs.US,s3.us-east-1,ncbi.public	466	952180161	250: 02-6427	Cattle	2002	Pathogen.cl	Mexico	North America	Mexico	MB143	Tissue			feb-27		Not Collected	Not Collected	Bovine Tuberculosis
233	SRR1791835		2.366.284					119,85	64,86%			SRR1791835	WGS	SAMN03300193	USDA-NVSL-DBL	public	SRX867497	Illumina MiSeq	PAIRED	RANDOM	GENOMIC	Mycobacterium tuberculosis variant bovis	ILLUMINA	2015-03-11T00:00:00Z	feb-29	SRP053287	PRJNA251692	345120471	fastq,sra	gs,ncbi,s3	gs.US,ncbi.public,s3.us-east-1	475	567805053	250: 02-6429	Cattle	2002	Pathogen.cl	Mexico	North America	Mexico	MB144	Tissue			feb-29		Not Collected	Not Collected	Bovine Tuberculosis
234	SRR1791836		3.439.424					172,26	64,77%			SRR1791836	WGS	SAMN03300194	USDA-NVSL-DBL	public	SRX867498	Illumina MiSeq	PAIRED	RANDOM	GENOMIC	Mycobacterium tuberculosis variant bovis	ILLUMINA	2015-03-11T00:00:00Z	feb-30	SRP053287	PRJNA251692	529345260	sra,fastq	ncbi,gs,s3	gs.US,ncbi.public,s3.us-east-1	476	833741437	250: 02-6430	Cattle	2002	Pathogen.cl	Mexico	North America	Mexico	MB145	Tissue			feb-30		Not Collected	Not Collected	Bovine Tuberculosis
235	SRR1791837		2.965.522					141,88	64,74%			SRR1791837	WGS	SAMN03300195	USDA-NVSL-DBL	public	SRX867499	Illumina MiSeq	PAIRED	RANDOM	GENOMIC	Mycobacterium tuberculosis variant bovis	ILLUMINA	2015-03-11T00:00:00Z	feb-31	SRP053287	PRJNA251692	476214240	sra,fastq	ncbi,s3,gs	s3.us-east-1,gs.US,ncbi.public	469	717247335	250: 02-6431	Cattle	2002	Pathogen.cl	Mexico	North America	Mexico	MB146	Tissue			feb-31		Not Collected	Not Collected	Bovine Tuberculosis
236	SRR1791838	203.0 MB	3,463,428	53	32,3	74.70%	99.89%	69,90	843,038	333	Mbovis-23, Mbovis-23B	SRR1791838	WGS	SAMN03300196	USDA-NVSL-DBL	public	SRX867500	Illumina HiSeq 2000	PAIRED	RANDOM	GENOMIC	Mycobacterium tuberculosis variant bovis	ILLUMINA	2015-03-11T00:00:00Z	feb-70	SRP053287	PRJNA251692	257270462	sra,fastq	gs,s3,ncbi	s3.us-east-1,gs.US,ncbi.public	106	367123368	250: 02-6570	Cattle	2002	Pathogen.cl	USA	North America	USA:CA	MB147	Tissue			feb-70		Not Collected	Not Collected	Bovine Tuberculosis
237	SRR1791839	309.1 MB	1,591,253	221,9	29,5	51.30%	99.66%	146,20	2,98	573	Mbovis-01, Mbovis-01B, Mbovis-01B1	SRR1791839	WGS	SAMN03300197	USDA-NVSL-DBL	public	SRX867501	Illumina MiSeq	PAIRED	RANDOM	GENOMIC	Mycobacterium tuberculosis variant bovis	ILLUMINA	2015-03-11T00:00:00Z	feb-27	SRP053287	PRJNA251692	471281280	sra,fastq	s3,ncbi,gs	ncbi.public,s3.us-east-1,gs.US	439	699808640	250: 02-6627	Cattle	2002	Pathogen.cl	USA	North America	USA:MI	MB148	Tissue			feb-27		Not Collected	Not Collected	Bovine Tuberculosis
238	SRR1791840	512.1 MB	2,532,524	214	26,3	35.90%	99.81%	229,00	840	370	Mbovis-16, Mbovis-16B	SRR1791840	WGS	SAMN03300198	USDA-NVSL-DBL	public	SRX867502	Illumina MiSeq	PAIRED	RANDOM	GENOMIC	Mycobacterium tuberculosis variant bovis	ILLUMINA	2015-03-11T00:00:00Z	03-0196	SRP053287	PRJNA251692	809613834	fastq,sra	gs,s3,ncbi	gs.US,ncbi.public,s3.us-east-1	427	1081449651	250: 03-0196	Cattle	2003	Pathogen.cl	USA	North America	USA:CA	MB149	Tissue			03-0196		Not Collected	Not Collected	Bovine Tuberculosis
239	SRR1791841	340.1 MB	1,676,295	229	29,7	52.50%	99.79%	161,10	1,258	692	Mbovis-12, Mbovis-12A	SRR1791841	WGS	SAMN03300199	USDA-NVSL-DBL	public	SRX867503	Illumina MiSeq	PAIRED	RANDOM	GENOMIC	Mycobacterium tuberculosis variant bovis	ILLUMINA	2015-03-11T00:00:00Z	03-0248	SRP053287	PRJNA251692	529037506	fastq,sra	ncbi,gs,s3	gs.US,ncbi.public,s3.us-east-1	455	763759569	250: 03-0248	Cattle	2003	Pathogen.cl	USA	North America	USA:NM	MB150	Tissue			03-0248		Not Collected	Not Collected	Bovine Tuberculosis
240	SRR1791842	343.1 MB	1,628,818	238,5	28,1	40.10%	99.80%	160,10	2,224	359	Mbovis-23, Mbovis-23C, Mbovis-23C2	SRR1791842	WGS	SAMN03300200	USDA-NVSL-DBL	public	SRX867504	Illumina MiSeq	PAIRED	RANDOM	GENOMIC	Mycobacterium tuberculosis variant bovis	ILLUMINA	2015-03-11T00:00:00Z	03-0280	SRP053287	PRJNA251692	525747459	fastq,sra	s3,ncbi,gs	gs.US,s3.us-east-1,ncbi.public	474	773302645	250: 03-0280	Cattle	2003	Pathogen.cl				MB151	Tissue			03-0280		Not Collected	Not Collected	Bovine Tuberculosis
241	SRR1791843		3.411.948					171,66	64,90%			SRR1791843	WGS	SAMN03300201	USDA-NVSL-DBL	public	SRX867505	Illumina MiSeq	PAIRED	RANDOM	GENOMIC	Mycobacterium tuberculosis variant bovis	ILLUMINA	2015-03-11T00:00:00Z	03-0425	SRP053287	PRJNA251692	466655221	fastq,sra	s3,gs,ncbi	ncbi.public,gs.US,s3.us-east-1	468	810373518	250: 03-0425	Cattle	2003	Pathogen.cl	Mexico	North America	Mexico	MB152	Tissue			03-0425		Not Collected	Not Collected	Bovine Tuberculosis
242	SRR1791844		2.379.776					97,94	64,87%			SRR1791844	WGS	SAMN03300202	USDA-NVSL-DBL	public	SRX867506	Illumina MiSeq	PAIRED	RANDOM	GENOMIC	Mycobacterium tuberculosis variant bovis	ILLUMINA	2015-03-11T00:00:00Z	03-0429	SRP053287	PRJNA251692	445530379	sra,fastq	s3,gs,ncbi	ncbi.public,s3.us-east-1,gs.US	481	625734872	250: 03-0429	Cattle	2003	Pathogen.cl	Mexico	North America	Mexico	MB153	Tissue			03-0429		Not Collected	Not Collected	Bovine Tuberculosis
243	SRR1791845		3.189.304					128,71	64,80%			SRR1791845	WGS	SAMN03300203	USDA-NVSL-DBL	public	SRX867507	Illumina MiSeq	PAIRED	RANDOM	GENOMIC	Mycobacterium tuberculosis variant bovis	ILLUMINA	2015-03-11T00:00:00Z	03-0430	SRP053287	PRJNA251692	588399563	fastq,sra	s3,gs,ncbi	s3.us-east-1,gs.US,ncbi.public	476	839057856	250: 03-0430	Cattle	2003	Pathogen.cl	Mexico	North America	Mexico	MB154	Tissue			03-0430		Not Collected	Not Collected	Bovine Tuberculosis
244	SRR1791846		3.132.470					132,91	64,76%			SRR1791846	WGS	SAMN03300204	USDA-NVSL-DBL	public	SRX867508	Illumina MiSeq	PAIRED	RANDOM	GENOMIC	Mycobacterium tuberculosis variant bovis	ILLUMINA	2015-03-11T00:00:00Z	03-0431	SRP053287	PRJNA251692	559727484	sra,fastq	ncbi,gs,s3	gs.US,ncbi.public,s3.us-east-1	475	805407633	250: 03-0431	Cattle	2003	Pathogen.cl	Mexico	North America	Mexico	MB155	Tissue			03-0431		Not Collected	Not Collected	Bovine Tuberculosis
245	SRR1791847		3.904.100					200,51	64,96%			SRR1791847	WGS	SAMN03300205	USDA-NVSL-DBL	public	SRX867509	Illumina MiSeq	PAIRED	RANDOM	GENOMIC	Mycobacterium tuberculosis variant bovis	ILLUMINA	2015-03-11T00:00:00Z	03-0453	SRP053287	PRJNA251692	531380325	sra,fastq	ncbi,s3,gs	ncbi.public,gs.US,s3.us-east-1	474	938567159	250: 03-0453	Cattle	2003	Pathogen.cl	Mexico	North America	Mexico	MB156	Tissue			03-0453		Not Collected	Not Collected	Bovine Tuberculosis
246	SRR1791848	409.1 MB	1,901,131	240,5	25,6	21.90%	99.81%	179,70	3,552	357	Mbovis-23, Mbovis-23C, Mbovis-23C2	SRR1791848	WGS	SAMN03300206	USDA-NVSL-DBL	public	SRX867510	Illumina MiSeq	PAIRED	RANDOM	GENOMIC	Mycobacterium tuberculosis variant bovis	ILLUMINA	2015-03-11T00:00:00Z	03-0562	SRP053287	PRJNA251692	624904592	fastq,sra	s3,gs,ncbi	ncbi.public,s3.us-east-1,gs.US	476	905409445	250: 03-0562	Cattle	2003	Pathogen.cl				MB157	Tissue			03-0562		Not Collected	Not Collected	Bovine Tuberculosis
247	SRR1791849	405.0 MB	1,900,376	226,6	25,8	32.40%	99.78%	181,60	742	370	Mbovis-16, Mbovis-16B	SRR1791849	WGS	SAMN03300207	USDA-NVSL-DBL	public	SRX867511	Illumina MiSeq	PAIRED	RANDOM	GENOMIC	Mycobacterium tuberculosis variant bovis	ILLUMINA	2015-03-11T00:00:00Z	03-0666	SRP053287	PRJNA251692	666983827	fastq,sra	gs,s3,ncbi	ncbi.public,s3.us-east-1,gs.US	451	858438556	250: 03-0666	Cattle	2003	Pathogen.cl	USA	North America	USA:CA	MB158	Tissue			03-0666		Not Collected	Not Collected	Bovine Tuberculosis
248	SRR1791850		3.105.514					130,72	64,84%			SRR1791850	WGS	SAMN03300208	USDA-NVSL-DBL	public	SRX867512	Illumina MiSeq	PAIRED	RANDOM	GENOMIC	Mycobacterium tuberculosis variant bovis	ILLUMINA	2015-03-11T00:00:00Z	03-0700	SRP053287	PRJNA251692	557930030	sra,fastq	s3,ncbi,gs	ncbi.public,gs.US,s3.us-east-1	477	804544753	250: 03-0700	Cattle	2003	Pathogen.cl	Mexico	North America	Mexico	MB159	Tissue			03-0700		Not Collected	Not Collected	Bovine Tuberculosis
249	SRR1791851		2.132.954					103,41	64,79%			SRR1791851	WGS	SAMN03300209	USDA-NVSL-DBL	public	SRX867513	Illumina MiSeq	PAIRED	RANDOM	GENOMIC	Mycobacterium tuberculosis variant bovis	ILLUMINA	2015-03-11T00:00:00Z	03-0701	SRP053287	PRJNA251692	349020284	fastq,sra	ncbi,s3,gs	gs.US,s3.us-east-1,ncbi.public	471	517874143	250: 03-0701	Cattle	2003	Pathogen.cl	Mexico	North America	Mexico	MB160	Tissue			03-0701		Not Collected	Not Collected	Bovine Tuberculosis
250	SRR1791852	103.6 MB	540,287	243,4	32	72.80%	99.82%	54,40	1,254	350	Mbovis-23, Mbovis-23C, Mbovis-23C1	SRR1791852	WGS	SAMN03300210	USDA-NVSL-DBL	public	SRX867514	Illumina MiSeq	PAIRED	RANDOM	GENOMIC	Mycobacterium tuberculosis variant bovis	ILLUMINA	2015-03-11T00:00:00Z	03-0702	SRP053287	PRJNA251692	150964996	sra,fastq	gs,ncbi,s3	s3.us-east-1,ncbi.public,gs.US	485	262439583	250: 03-0702	Cattle	2003	Pathogen.cl				MB161	Tissue			03-0702		Not Collected	Not Collected	Bovine Tuberculosis
251	SRR1791853		5.454.558					250,08	64,96%			SRR1791853	WGS	SAMN03300211	USDA-NVSL-DBL	public	SRX867515	Illumina MiSeq	PAIRED	RANDOM	GENOMIC	Mycobacterium tuberculosis variant bovis	ILLUMINA	2015-03-11T00:00:00Z	03-0703	SRP053287	PRJNA251692	913302457	sra,fastq	gs,s3,ncbi	s3.us-east-1,gs.US,ncbi.public	470	1365288889	250: 03-0703	Cattle	2003	Pathogen.cl	Mexico	North America	Mexico	MB162	Tissue			03-0703		Not Collected	Not Collected	Bovine Tuberculosis
252	SRR1791854	510.4 MB	2,545,737	229,2	29,7	53.10%	99.65%	239,50	5,134	568	Mbovis-01, Mbovis-01C, Mbovis-01C1	SRR1791854	WGS	SAMN03300212	USDA-NVSL-DBL	public	SRX867516	Illumina MiSeq	PAIRED	RANDOM	GENOMIC	Mycobacterium tuberculosis variant bovis	ILLUMINA	2015-03-11T00:00:00Z	03-0752	SRP053287	PRJNA251692	806438400	fastq,sra	gs,s3,ncbi	s3.us-east-1,gs.US,ncbi.public	456	1161243713	250: 03-0752	Cattle	2003	Pathogen.cl	USA	North America	USA:MI	MB163	Tissue			03-0752		Not Collected	Not Collected	Bovine Tuberculosis
253	SRR1791855	337.9 MB	1,787,977	224,1	32,1	71.10%	99.80%	173,60	3,8	357	Mbovis-23, Mbovis-23C, Mbovis-23C2	SRR1791855	WGS	SAMN03300213	USDA-NVSL-DBL	public	SRX867517	Illumina MiSeq	PAIRED	RANDOM	GENOMIC	Mycobacterium tuberculosis variant bovis	ILLUMINA	2015-03-11T00:00:00Z	03-0860	SRP053287	PRJNA251692	521349134	sra,fastq	s3,ncbi,gs	ncbi.public,gs.US,s3.us-east-1	448	801260020	250: 03-0860	Cattle	2003	Pathogen.cl				MB164	Tissue			03-0860		Not Collected	Not Collected	Bovine Tuberculosis
254	SRR1791856	379.8 MB	1,787,140	227,8	26,2	35.70%	99.80%	172,40	9,336	365	Mbovis-16, Mbovis-16B	SRR1791856	WGS	SAMN03300214	USDA-NVSL-DBL	public	SRX867518	Illumina MiSeq	PAIRED	RANDOM	GENOMIC	Mycobacterium tuberculosis variant bovis	ILLUMINA	2015-03-11T00:00:00Z	03-1031	SRP053287	PRJNA251692	625478955	fastq,sra	ncbi,gs,s3	s3.us-east-1,ncbi.public,gs.US	456	815802473	250: 03-1031	Cattle	2003	Pathogen.cl	USA	North America	USA:CA	MB165	Tissue			03-1031		Not Collected	Not Collected	Bovine Tuberculosis
255	SRR1791857	215.5 MB	1,103,983	228,7	30,5	61.00%	99.63%	105,40	1,218	564	Mbovis-01, Mbovis-01A, Mbovis-01A3	SRR1791857	WGS	SAMN03300215	USDA-NVSL-DBL	public	SRX867519	Illumina MiSeq	PAIRED	RANDOM	GENOMIC	Mycobacterium tuberculosis variant bovis	ILLUMINA	2015-03-11T00:00:00Z	03-1057	SRP053287	PRJNA251692	333985978	fastq,sra	gs,ncbi,s3	gs.US,s3.us-east-1,ncbi.public	456	503573422	250: 03-1057	Cattle	2003	Pathogen.cl	USA	North America	USA:MI	MB166	Tissue			03-1057		Not Collected	Not Collected	Bovine Tuberculosis
256	SRR1791858	285.7 MB	1,428,647	238,6	31,8	71.40%	99.14%	147,10	2,438	662	Mbovis-13, Mbovis-13A, Mbovis-13A1	SRR1791858	WGS	SAMN03300216	USDA-NVSL-DBL	public	SRX867520	Illumina MiSeq	PAIRED	RANDOM	GENOMIC	Mycobacterium tuberculosis variant bovis	ILLUMINA	2015-03-11T00:00:00Z	03-1438	SRP053287	PRJNA251692	412492635	sra,fastq	ncbi,gs,s3	s3.us-east-1,gs.US,ncbi.public	477	681696401	250: 03-1438	Cattle	2003	Pathogen.cl				MB167	Tissue			03-1438		Not Collected	Not Collected	Bovine Tuberculosis
257	SRR1791859	94.3 MB	498,929	241,3	32,8	77.20%	99.54%	51,60	208	561	Mbovis-04, Mbovis-04A	SRR1791859	WGS	SAMN03300217	USDA-NVSL-DBL	public	SRX867521	Illumina MiSeq	PAIRED	RANDOM	GENOMIC	Mycobacterium tuberculosis variant bovis	ILLUMINA	2015-03-11T00:00:00Z	03-1766	SRP053287	PRJNA251692	140060690	fastq,sra	gs,ncbi,s3	ncbi.public,s3.us-east-1,gs.US	482	240669593	250: 03-1766	Cattle	2003	Pathogen.cl	USA	North America	USA:TX	MB168	Tissue			03-1766		Not Collected	Not Collected	Bovine Tuberculosis
258	SRR1791860	442.9 MB	2,201,420	228,9	29	48.40%	99.74%	205,40	28,802	724	Mbovis-12, Mbovis-12B	SRR1791860	WGS	SAMN03300218	USDA-NVSL-DBL	public	SRX867522	Illumina MiSeq	PAIRED	RANDOM	GENOMIC	Mycobacterium tuberculosis variant bovis	ILLUMINA	2015-03-11T00:00:00Z	03-1852	SRP053287	PRJNA251692	681791017	sra,fastq	gs,s3,ncbi	gs.US,s3.us-east-1,ncbi.public	453	998998452	250: 03-1852	Cattle	2003	Pathogen.cl	USA	North America	USA:CA	MB169	Tissue			03-1852		Not Collected	Not Collected	Bovine Tuberculosis
259	SRR1791861		3.853.476					171,92	64,88%			SRR1791861	WGS	SAMN03300219	USDA-NVSL-DBL	public	SRX867523	Illumina MiSeq	PAIRED	RANDOM	GENOMIC	Mycobacterium tuberculosis variant bovis	ILLUMINA	2015-03-11T00:00:00Z	mar-17	SRP053287	PRJNA251692	669962884	sra,fastq	ncbi,gs,s3	gs.US,s3.us-east-1,ncbi.public	474	979786607	250: 03-1917	Cattle	2003	Pathogen.cl	Mexico	North America	Mexico	MB170	Tissue			mar-17		Not Collected	Not Collected	Bovine Tuberculosis
260	SRR1791862		1.201.854					55,45	64,66%			SRR1791862	WGS	SAMN03300220	USDA-NVSL-DBL	public	SRX867524	Illumina MiSeq	PAIRED	RANDOM	GENOMIC	Mycobacterium tuberculosis variant bovis	ILLUMINA	2015-03-11T00:00:00Z	mar-26	SRP053287	PRJNA251692	216587465	fastq,sra	s3,gs,ncbi	gs.US,s3.us-east-1,ncbi.public	479	299030593	250: 03-1926	Cattle	2003	Pathogen.cl	Mexico	North America	Mexico	MB171	Tissue			mar-26		Not Collected	Not Collected	Bovine Tuberculosis
261	SRR1791863	246.1 MB	1,220,023	229,8	29,9	55.40%	99.58%	118,30	4,098	551	Mbovis-01, Mbovis-01B, Mbovis-01B1	SRR1791863	WGS	SAMN03300221	USDA-NVSL-DBL	public	SRX867525	Illumina MiSeq	PAIRED	RANDOM	GENOMIC	Mycobacterium tuberculosis variant bovis	ILLUMINA	2015-03-11T00:00:00Z	mar-70	SRP053287	PRJNA251692	386192787	fastq,sra	ncbi,s3,gs	s3.us-east-1,gs.US,ncbi.public	458	559054353	250: 03-2070	Cattle	2003	Pathogen.cl	USA	North America	USA:MI	MB172	Tissue			mar-70		Not Collected	Not Collected	Bovine Tuberculosis
262	SRR1791864	88.9 MB	504,875	224,6	33,5	80.60%	99.78%	49,20	1,008	329	Mbovis-22	SRR1791864	WGS	SAMN03300222	USDA-NVSL-DBL	public	SRX867526	Illumina MiSeq	PAIRED	RANDOM	GENOMIC	Mycobacterium tuberculosis variant bovis	ILLUMINA	2015-03-11T00:00:00Z	mar-20	SRP053287	PRJNA251692	128401841	sra,fastq	ncbi,gs,s3	ncbi.public,s3.us-east-1,gs.US	447	225876390	250: 03-2120	Cattle	2003	Pathogen.cl	Mexico	North America	Mexico	MB173	Tissue			mar-20		Not Collected	Not Collected	Bovine Tuberculosis
263	SRR1791865		7.126.132					78,21	65,09%			SRR1791865	WGS	SAMN03300223	USDA-NVSL-DBL	public	SRX867527	Illumina HiSeq 2000	PAIRED	RANDOM	GENOMIC	Mycobacterium tuberculosis variant bovis	ILLUMINA	2015-03-11T00:00:00Z	mar-23	SRP053287	PRJNA251692	274182412	fastq,sra	ncbi,s3,gs	ncbi.public,gs.US,s3.us-east-1	106	389568232	250: 03-2123	Cattle	2003	Pathogen.cl	Mexico	North America	Mexico	MB174	Tissue			mar-23		Not Collected	Not Collected	Bovine Tuberculosis
264	SRR1791867	179.0 MB	861,827	241,3	30,2	57.60%	99.54%	90,30	986	699	Mbovis-12, Mbovis-12B	SRR1791867	WGS	SAMN03300225	USDA-NVSL-DBL	public	SRX867529	Illumina MiSeq	PAIRED	RANDOM	GENOMIC	Mycobacterium tuberculosis variant bovis	ILLUMINA	2015-03-11T00:00:00Z	mar-17	SRP053287	PRJNA251692	274835993	sra,fastq	s3,gs,ncbi	gs.US,ncbi.public,s3.us-east-1	482	415445286	250: 03-2617	Cattle	2003	Pathogen.cl	USA	North America	USA:CA	MB176	Tissue			mar-17		Not Collected	Not Collected	Bovine Tuberculosis
265	SRR1791868	170.5 MB	859,261	230,7	31,1	63.60%	99.59%	86,30	1,358	695	Mbovis-12, Mbovis-12B	SRR1791868	WGS	SAMN03300226	USDA-NVSL-DBL	public	SRX867530	Illumina MiSeq	PAIRED	RANDOM	GENOMIC	Mycobacterium tuberculosis variant bovis	ILLUMINA	2015-03-11T00:00:00Z	mar-20	SRP053287	PRJNA251692	263857150	sra,fastq	gs,ncbi,s3	ncbi.public,gs.US,s3.us-east-1	461	396290474	250: 03-2620	Cattle	2003	Pathogen.cl	USA	North America	USA:CA	MB177	Tissue			mar-20		Not Collected	Not Collected	Bovine Tuberculosis
266	SRR1791869	180.7 MB	893,565	232,1	30,3	58.20%	99.57%	89,70	1,984	688	Mbovis-12, Mbovis-12B	SRR1791869	WGS	SAMN03300227	USDA-NVSL-DBL	public	SRX867531	Illumina MiSeq	PAIRED	RANDOM	GENOMIC	Mycobacterium tuberculosis variant bovis	ILLUMINA	2015-03-11T00:00:00Z	mar-22	SRP053287	PRJNA251692	277893306	fastq,sra	gs,ncbi,s3	ncbi.public,s3.us-east-1,gs.US	463	413817265	250: 03-2622	Cattle	2003	Pathogen.cl	USA	North America	USA:CA	MB178	Tissue			mar-22		Not Collected	Not Collected	Bovine Tuberculosis
267	SRR1791870	87.6 MB	415,072	234,9	29,9	55.40%	99.37%	42,30	574	664	Mbovis-12, Mbovis-12B	SRR1791870	WGS	SAMN03300228	USDA-NVSL-DBL	public	SRX867532	Illumina MiSeq	PAIRED	RANDOM	GENOMIC	Mycobacterium tuberculosis variant bovis	ILLUMINA	2015-03-11T00:00:00Z	mar-29	SRP053287	PRJNA251692	138734147	fastq,sra	s3,gs,ncbi	ncbi.public,s3.us-east-1,gs.US	468	194342555	250: 03-2629	Cattle	2003	Pathogen.cl	USA	North America	USA:CA	MB179	Tissue			mar-29		Not Collected	Not Collected	Bovine Tuberculosis
268	SRR1791871		2.526.222					118,47	64,68%			SRR1791871	WGS	SAMN03300229	USDA-NVSL-DBL	public	SRX867533	Illumina MiSeq	PAIRED	RANDOM	GENOMIC	Mycobacterium tuberculosis variant bovis	ILLUMINA	2015-03-11T00:00:00Z	mar-04	SRP053287	PRJNA251692	423220764	fastq,sra	gs,s3,ncbi	s3.us-east-1,ncbi.public,gs.US	471	619569627	250: 03-2704	Cattle	2003	Pathogen.cl	Mexico	North America	Mexico	MB180	Tissue			mar-04		Not Collected	Not Collected	Bovine Tuberculosis
269	SRR1791872	205.9 MB	1,025,704	241,9	31,3	67.20%	99.85%	105,50	1,336	362	Mbovis-17, Mbovis-17A	SRR1791872	WGS	SAMN03300230	USDA-NVSL-DBL	public	SRX867534	Illumina MiSeq	PAIRED	RANDOM	GENOMIC	Mycobacterium tuberculosis variant bovis	ILLUMINA	2015-03-11T00:00:00Z	mar-66	SRP053287	PRJNA251692	297933838	sra,fastq	s3,gs,ncbi	gs.US,s3.us-east-1,ncbi.public	483	496006608	250: 03-2766	Cattle	2003	Pathogen.cl				MB181	Tissue			mar-66		Not Collected	Not Collected	Bovine Tuberculosis
270	SRR1791873	230.6 MB	3,915,665	54	33,8	80.80%	99.65%	81,00	14,048	525	Mbovis-04, Mbovis-04A	SRR1791873	WGS	SAMN03300231	USDA-NVSL-DBL	public	SRX867535	Illumina HiSeq 2000	PAIRED	RANDOM	GENOMIC	Mycobacterium tuberculosis variant bovis	ILLUMINA	2015-03-11T00:00:00Z	mar-59	SRP053287	PRJNA251692	285895982	fastq,sra	ncbi,gs,s3	s3.us-east-1,gs.US,ncbi.public	108	422891820	250: 03-2859	Cattle	2003	Pathogen.cl	USA	North America	USA:NM	MB182	Tissue			mar-59		Not Collected	Not Collected	Bovine Tuberculosis
271	SRR1791874	106.5 MB	541,478	233,7	31,5	70.20%	99.40%	53,30	30,492	524	Mbovis-01, Mbovis-01A, Mbovis-01A1	SRR1791874	WGS	SAMN03300232	USDA-NVSL-DBL	public	SRX867536	Illumina MiSeq	PAIRED	RANDOM	GENOMIC	Mycobacterium tuberculosis variant bovis	ILLUMINA	2015-03-11T00:00:00Z	mar-25	SRP053287	PRJNA251692	176242347	fastq,sra	gs,s3,ncbi	s3.us-east-1,gs.US,ncbi.public	468	253713143	250: 03-2925	Cattle	2003	Pathogen.cl	USA	North America	USA:MI	MB183	Tissue			mar-25		Not Collected	Not Collected	Bovine Tuberculosis
272	SRR1791875	175.7 MB	885,112	240,2	31,6	67.40%	99.52%	93,10	1,38	707	Mbovis-12, Mbovis-12B	SRR1791875	WGS	SAMN03300233	USDA-NVSL-DBL	public	SRX867537	Illumina MiSeq	PAIRED	RANDOM	GENOMIC	Mycobacterium tuberculosis variant bovis	ILLUMINA	2015-03-11T00:00:00Z	mar-94	SRP053287	PRJNA251692	270833779	fastq,sra	ncbi,gs,s3	gs.US,ncbi.public,s3.us-east-1	478	423840666	250: 03-2994	Cattle	2003	Pathogen.cl	USA	North America	USA:CA	MB184	Tissue			mar-94		Not Collected	Not Collected	Bovine Tuberculosis
273	SRR1791876	228.9 MB	1,174,451	236,2	32	71.40%	99.65%	121,70	2,114	708	Mbovis-12, Mbovis-12B	SRR1791876	WGS	SAMN03300234	USDA-NVSL-DBL	public	SRX867538	Illumina MiSeq	PAIRED	RANDOM	GENOMIC	Mycobacterium tuberculosis variant bovis	ILLUMINA	2015-03-11T00:00:00Z	mar-95	SRP053287	PRJNA251692	336038174	fastq,sra	gs,ncbi,s3	gs.US,s3.us-east-1,ncbi.public	472	555038186	250: 03-2995	Cattle	2003	Pathogen.cl	USA	North America	USA:CA	MB185	Tissue			mar-95		Not Collected	Not Collected	Bovine Tuberculosis
274	SRR1791877		1.255.594					65,10	65,45%			SRR1791877	WGS	SAMN03300235	USDA-NVSL-DBL	public	SRX867539	Illumina MiSeq	PAIRED	RANDOM	GENOMIC	Mycobacterium tuberculosis variant bovis	ILLUMINA	2015-03-11T00:00:00Z	mar-39	SRP053287	PRJNA251692	172548934	sra,fastq	ncbi,gs,s3	s3.us-east-1,ncbi.public,gs.US	484	307080721	250: 03-3339	Cattle	2003	Pathogen.cl	Mexico	North America	Mexico	MB186	Tissue			mar-39		Not Collected	Not Collected	Bovine Tuberculosis
275	SRR1791878		2.310.942					108,92	64,63%			SRR1791878	WGS	SAMN03300236	USDA-NVSL-DBL	public	SRX867540	Illumina MiSeq	PAIRED	RANDOM	GENOMIC	Mycobacterium tuberculosis variant bovis	ILLUMINA	2015-03-11T00:00:00Z	mar-68	SRP053287	PRJNA251692	360032978	sra,fastq	ncbi,s3,gs	gs.US,ncbi.public,s3.us-east-1	454	553112487	250: 03-3568	Cattle	2003	Pathogen.cl	Mexico	North America	Mexico	MB187	Tissue			mar-68		Not Collected	Not Collected	Bovine Tuberculosis
276	SRR1791879		2.716.622					139,19	65,74%			SRR1791879	WGS	SAMN03300237	USDA-NVSL-DBL	public	SRX867541	Illumina MiSeq	PAIRED	RANDOM	GENOMIC	Mycobacterium tuberculosis variant bovis	ILLUMINA	2015-03-11T00:00:00Z	mar-01	SRP053287	PRJNA251692	387661453	sra,fastq	gs,ncbi,s3	s3.us-east-1,gs.US,ncbi.public	484	664533146	250: 03-3701	Cattle	2003	Pathogen.cl	Mexico	North America	Mexico	MB188	Tissue			mar-01		Not Collected	Not Collected	Bovine Tuberculosis
277	SRR1791880	143.5 MB	723,16	241,6	31,9	70.70%	99.59%	76,60	900	698	Mbovis-12, Mbovis-12B	SRR1791880	WGS	SAMN03300238	USDA-NVSL-DBL	public	SRX867542	Illumina MiSeq	PAIRED	RANDOM	GENOMIC	Mycobacterium tuberculosis variant bovis	ILLUMINA	2015-03-11T00:00:00Z	mar-06	SRP053287	PRJNA251692	213008034	fastq,sra	ncbi,gs,s3	ncbi.public,gs.US,s3.us-east-1	483	349602484	250: 03-4006	Cattle	2003	Pathogen.cl	USA	North America	USA:CA	MB189	Tissue			mar-06		Not Collected	Not Collected	Bovine Tuberculosis
278	SRR1791881	116.0 MB	811,616	188,7	35	88.50%	99.94%	66,40	2,398	341	Mbovis-22	SRR1791881	WGS	SAMN03300239	USDA-NVSL-DBL	public	SRX867543	Illumina MiSeq	PAIRED	RANDOM	GENOMIC	Mycobacterium tuberculosis variant bovis	ILLUMINA	2015-03-11T00:00:00Z	mar-81	SRP053287	PRJNA251692	176200105	sra,fastq	gs,s3,ncbi	ncbi.public,gs.US,s3.us-east-1	376	305675559	250: 03-4181	Cattle	2003	Pathogen.cl	USA	North America	USA:TX	MB190	Tissue			mar-81		Not Collected	Not Collected	Bovine Tuberculosis
279	SRR1791883		1.694.260					84,61	64,94%			SRR1791883	WGS	SAMN03300241	USDA-NVSL-DBL	public	SRX867545	Illumina MiSeq	PAIRED	RANDOM	GENOMIC	Mycobacterium tuberculosis variant bovis	ILLUMINA	2015-03-11T00:00:00Z	mar-34	SRP053287	PRJNA251692	239025917	fastq,sra	s3,gs,ncbi	ncbi.public,gs.US,s3.us-east-1	467	402669618	250: 03-4434	Cattle	2003	Pathogen.cl	Mexico	North America	Mexico	MB192	Tissue			mar-34		Not Collected	Not Collected	Bovine Tuberculosis
280	SRR1791884	323.4 MB	1,623,295	236,5	31,6	67.10%	99.85%	166,50	1,45	349	Mbovis-17, Mbovis-17B, Mbovis-17B1	SRR1791884	WGS	SAMN03300242	USDA-NVSL-DBL	public	SRX867546	Illumina MiSeq	PAIRED	RANDOM	GENOMIC	Mycobacterium tuberculosis variant bovis	ILLUMINA	2015-03-11T00:00:00Z	mar-56	SRP053287	PRJNA251692	503842158	fastq,sra	s3,gs,ncbi	s3.us-east-1,ncbi.public,gs.US	471	766058016	250: 03-4556	Cattle	2003	Pathogen.cl				MB193	Tissue			mar-56		Not Collected	Not Collected	Bovine Tuberculosis
281	SRR1791885	630.1 MB	2,976,149	236,9	26,5	26.50%	99.94%	277,20	1,91	350	Mbovis-22	SRR1791885	WGS	SAMN03300243	USDA-NVSL-DBL	public	SRX867547	Illumina MiSeq	PAIRED	RANDOM	GENOMIC	Mycobacterium tuberculosis variant bovis	ILLUMINA	2015-03-11T00:00:00Z	mar-25	SRP053287	PRJNA251692	978496657	sra,fastq	s3,ncbi,gs	gs.US,ncbi.public,s3.us-east-1	469	1397629039	250: 03-5025	Cattle	2003	Pathogen.cl	USA	North America	USA:TX	MB194	Tissue			mar-25		Not Collected	Not Collected	Bovine Tuberculosis
282	SRR1791886		1.849.562					96,74	64,89%			SRR1791886	WGS	SAMN03300244	USDA-NVSL-DBL	public	SRX867548	Illumina MiSeq	PAIRED	RANDOM	GENOMIC	Mycobacterium tuberculosis variant bovis	ILLUMINA	2015-03-11T00:00:00Z	mar-58	SRP053287	PRJNA251692	251608596	sra,fastq	s3,ncbi,gs	ncbi.public,s3.us-east-1,gs.US	484	451526642	250: 03-5158	Cattle	2003	Pathogen.cl	Mexico	North America	Mexico	MB195	Tissue			mar-58		Not Collected	Not Collected	Bovine Tuberculosis
283	SRR1791887		1.163.664					60,80	65,43%			SRR1791887	WGS	SAMN03300245	USDA-NVSL-DBL	public	SRX867549	Illumina MiSeq	PAIRED	RANDOM	GENOMIC	Mycobacterium tuberculosis variant bovis	ILLUMINA	2015-03-11T00:00:00Z	mar-60	SRP053287	PRJNA251692	157272144	sra,fastq	ncbi,s3,gs	s3.us-east-1,ncbi.public,gs.US	485	284300871	250: 03-5160	Cattle	2003	Pathogen.cl	Mexico	North America	Mexico	MB196	Tissue			mar-60		Not Collected	Not Collected	Bovine Tuberculosis
284	SRR1791888	517.1 MB	2,495,518	238,8	29	46.00%	99.59%	243,80	1,454	570	Mbovis-04, Mbovis-04A	SRR1791888	WGS	SAMN03300246	USDA-NVSL-DBL	public	SRX867550	Illumina MiSeq	PAIRED	RANDOM	GENOMIC	Mycobacterium tuberculosis variant bovis	ILLUMINA	2015-03-11T00:00:00Z	mar-16	SRP053287	PRJNA251692	821573229	sra,fastq	gs,s3,ncbi	ncbi.public,s3.us-east-1,gs.US	475	1186928980	250: 03-5416	Cattle	2003	Pathogen.cl	USA	North America	USA:NM	MB197	Tissue			mar-16		Not Collected	Not Collected	Bovine Tuberculosis
285	SRR1791889	142.9 MB	676,147	240,6	28,8	48.10%	99.41%	69,60	234	552	Mbovis-05, Mbovis-05A	SRR1791889	WGS	SAMN03300247	USDA-NVSL-DBL	public	SRX867551	Illumina MiSeq	PAIRED	RANDOM	GENOMIC	Mycobacterium tuberculosis variant bovis	ILLUMINA	2015-03-11T00:00:00Z	mar-34	SRP053287	PRJNA251692	217536910	fastq,sra	ncbi,s3,gs	ncbi.public,s3.us-east-1,gs.US	479	324375378	250: 03-5734	Sus scrofa	2003	Pathogen.cl	USA	North America	USA:HI	MB198	Tissue			mar-34		Not Collected	Not Collected	Bovine Tuberculosis
286	SRR1791890		1.128.796					56,22	64,87%			SRR1791890	WGS	SAMN03300248	USDA-NVSL-DBL	public	SRX867552	Illumina MiSeq	PAIRED	RANDOM	GENOMIC	Mycobacterium tuberculosis variant bovis	ILLUMINA	2015-03-11T00:00:00Z	mar-18	SRP053287	PRJNA251692	167538521	sra,fastq	s3,gs,ncbi	gs.US,ncbi.public,s3.us-east-1	483	277105042	250: 03-6018	Cattle	2003	Pathogen.cl	Mexico	North America	Mexico	MB199	Tissue			mar-18		Not Collected	Not Collected	Bovine Tuberculosis
287	SRR1791891		2.764.886					142,93	65,71%			SRR1791891	WGS	SAMN03300249	USDA-NVSL-DBL	public	SRX867553	Illumina MiSeq	PAIRED	RANDOM	GENOMIC	Mycobacterium tuberculosis variant bovis	ILLUMINA	2015-03-11T00:00:00Z	mar-96	SRP053287	PRJNA251692	380951496	fastq,sra	gs,ncbi,s3	s3.us-east-1,ncbi.public,gs.US	480	671866298	250: 03-6196	Cattle	2003	Pathogen.cl	Mexico	North America	Mexico	MB200	Tissue			mar-96		Not Collected	Not Collected	Bovine Tuberculosis
288	SRR1791892		4.969.186					249,40	64,87%			SRR1791892	WGS	SAMN03300250	USDA-NVSL-DBL	public	SRX867554	Illumina MiSeq	PAIRED	RANDOM	GENOMIC	Mycobacterium tuberculosis variant bovis	ILLUMINA	2015-03-11T00:00:00Z	mar-76	SRP053287	PRJNA251692	705637011	sra,fastq	gs,ncbi,s3	s3.us-east-1,gs.US,ncbi.public	479	1205048593	250: 03-6776	Cattle	2003	Pathogen.cl	Mexico	North America	Mexico	MB201	Tissue			mar-76		Not Collected	Not Collected	Bovine Tuberculosis
289	SRR1791893		1.972.106					98,43	64,85%			SRR1791893	WGS	SAMN03300251	USDA-NVSL-DBL	public	SRX867555	Illumina MiSeq	PAIRED	RANDOM	GENOMIC	Mycobacterium tuberculosis variant bovis	ILLUMINA	2015-03-11T00:00:00Z	04-0105	SRP053287	PRJNA251692	286650653	fastq,sra	gs,s3,ncbi	s3.us-east-1,ncbi.public,gs.US	472	473777703	250: 04-0105	Cattle	2004	Pathogen.cl	Mexico	North America	Mexico	MB202	Tissue			04-0105		Not Collected	Not Collected	Bovine Tuberculosis
290	SRR1791894	381.2 MB	1,998,076	219,5	30,6	60.90%	99.67%	182,50	1,578	575	Mbovis-01, Mbovis-01A, Mbovis-01A2	SRR1791894	WGS	SAMN03300252	USDA-NVSL-DBL	public	SRX867556	Illumina MiSeq	PAIRED	RANDOM	GENOMIC	Mycobacterium tuberculosis variant bovis	ILLUMINA	2015-03-11T00:00:00Z	04-0563	SRP053287	PRJNA251692	595077597	sra,fastq	ncbi,s3,gs	s3.us-east-1,gs.US,ncbi.public	436	871432947	250: 04-0563	Cattle	2004	Pathogen.cl	USA	North America	USA:MI	MB203	Tissue			04-0563		Not Collected	Not Collected	Bovine Tuberculosis
291	SRR1791895		3.695.424					141,65	64,58%			SRR1791895	WGS	SAMN03300253	USDA-NVSL-DBL	public	SRX867557	Illumina MiSeq	PAIRED	RANDOM	GENOMIC	Mycobacterium tuberculosis variant bovis	ILLUMINA	2015-03-11T00:00:00Z	04-0888	SRP053287	PRJNA251692	656144347	fastq,sra	s3,gs,ncbi	gs.US,s3.us-east-1,ncbi.public	455	859043286	250: 04-0888	Cattle	2004	Pathogen.cl	Mexico	North America	Mexico	MB204	Tissue			04-0888		Not Collected	Not Collected	Bovine Tuberculosis
292	SRR1791896		4.806.712					189,23	64,77%			SRR1791896	WGS	SAMN03300254	USDA-NVSL-DBL	public	SRX867558	Illumina MiSeq	PAIRED	RANDOM	GENOMIC	Mycobacterium tuberculosis variant bovis	ILLUMINA	2015-03-11T00:00:00Z	04-0891	SRP053287	PRJNA251692	804399291	fastq,sra	gs,s3,ncbi	ncbi.public,s3.us-east-1,gs.US	444	1092760815	250: 04-0891	Cattle	2004	Pathogen.cl	Mexico	North America	Mexico	MB205	Tissue			04-0891		Not Collected	Not Collected	Bovine Tuberculosis
293	SRR1791897		6.187.620					240,50	64,67%			SRR1791897	WGS	SAMN03300255	USDA-NVSL-DBL	public	SRX867559	Illumina MiSeq	PAIRED	RANDOM	GENOMIC	Mycobacterium tuberculosis variant bovis	ILLUMINA	2015-03-11T00:00:00Z	04-0892	SRP053287	PRJNA251692	1032970966	fastq,sra	s3,ncbi,gs	ncbi.public,gs.US,s3.us-east-1	446	1411110777	250: 04-0892	Cattle	2004	Pathogen.cl	Mexico	North America	Mexico	MB206	Tissue			04-0892		Not Collected	Not Collected	Bovine Tuberculosis
294	SRR1791898		3.830.608					168,37	64,48%			SRR1791898	WGS	SAMN03300256	USDA-NVSL-DBL	public	SRX867560	Illumina MiSeq	PAIRED	RANDOM	GENOMIC	Mycobacterium tuberculosis variant bovis	ILLUMINA	2015-03-11T00:00:00Z	04-1148	SRP053287	PRJNA251692	680687890	fastq,sra	ncbi,gs,s3	s3.us-east-1,gs.US,ncbi.public	459	980167325	250: 04-1148	Cattle	2004	Pathogen.cl	Mexico	North America	Mexico	MB207	Tissue			04-1148		Not Collected	Not Collected	Bovine Tuberculosis
295	SRR1791900		2.298.946					108,42	64,83%			SRR1791900	WGS	SAMN03300258	USDA-NVSL-DBL	public	SRX867562	Illumina MiSeq	PAIRED	RANDOM	GENOMIC	Mycobacterium tuberculosis variant bovis	ILLUMINA	2015-03-11T00:00:00Z	04-1382	SRP053287	PRJNA251692	381970287	fastq,sra	s3,ncbi,gs	s3.us-east-1,gs.US,ncbi.public	469	557793302	250: 04-1382	Cattle	2004	Pathogen.cl	Mexico	North America	Mexico	MB209	Tissue			04-1382		Not Collected	Not Collected	Bovine Tuberculosis
296	SRR1791901	658.6 MB	3,331,384	220	27,9	46.10%	99.68%	305,10	2,02	553	Mbovis-07, Mbovis-07B, Mbovis-07B2	SRR1791901	WGS	SAMN03300259	USDA-NVSL-DBL	public	SRX867563	Illumina MiSeq	PAIRED	RANDOM	GENOMIC	Mycobacterium tuberculosis variant bovis	ILLUMINA	2015-03-11T00:00:00Z	04-1688	SRP053287	PRJNA251692	1058819128	fastq,sra	gs,s3,ncbi	ncbi.public,gs.US,s3.us-east-1	438	1460534334	250: 04-1688	Cattle	2004	Pathogen.cl	USA	North America	USA:NM	MB210	Tissue			04-1688		Not Collected	Not Collected	Bovine Tuberculosis
297	SRR1791902	269.1 MB	1,407,435	228,9	31,3	66.20%	99.63%	137,30	1,874	559	Mbovis-01, Mbovis-01D, Mbovis-01D2	SRR1791902	WGS	SAMN03300260	USDA-NVSL-DBL	public	SRX867564	Illumina MiSeq	PAIRED	RANDOM	GENOMIC	Mycobacterium tuberculosis variant bovis	ILLUMINA	2015-03-11T00:00:00Z	04-1858	SRP053287	PRJNA251692	409545937	fastq,sra	s3,gs,ncbi	gs.US,s3.us-east-1,ncbi.public	454	639898756	250: 04-1858	Cattle	2004	Pathogen.cl	USA	North America	USA:MI	MB211	Tissue			04-1858		Not Collected	Not Collected	Bovine Tuberculosis
298	SRR1791903		2.095.458					89,30	64,34%			SRR1791903	WGS	SAMN03300261	USDA-NVSL-DBL	public	SRX867565	Illumina MiSeq	PAIRED	RANDOM	GENOMIC	Mycobacterium tuberculosis variant bovis	ILLUMINA	2015-03-11T00:00:00Z	Apr-50	SRP053287	PRJNA251692	282300086	sra,fastq	s3,gs,ncbi	ncbi.public,gs.US,s3.us-east-1	400	449662993	250: 04-1950	Cattle	2004	Pathogen.cl	Mexico	North America	Mexico	MB212	Tissue			Apr-50		Not Collected	Not Collected	Bovine Tuberculosis
299	SRR1791904		4.151.612					160,50	64,91%			SRR1791904	WGS	SAMN03300262	USDA-NVSL-DBL	public	SRX867566	Illumina MiSeq	PAIRED	RANDOM	GENOMIC	Mycobacterium tuberculosis variant bovis	ILLUMINA	2015-03-11T00:00:00Z	Apr-70	SRP053287	PRJNA251692	700572338	fastq,sra	s3,ncbi,gs	gs.US,s3.us-east-1,ncbi.public	444	946377249	250: 04-1970	Cattle	2004	Pathogen.cl	Mexico	North America	Mexico	MB213	Tissue			Apr-70		Not Collected	Not Collected	Bovine Tuberculosis
300	SRR1791905	387.6 MB	2,107,958	226,3	32,6	74.10%	99.85%	206,80	3,238	362	Mbovis-23, Mbovis-23C, Mbovis-23C2	SRR1791905	WGS	SAMN03300263	USDA-NVSL-DBL	public	SRX867567	Illumina MiSeq	PAIRED	RANDOM	GENOMIC	Mycobacterium tuberculosis variant bovis	ILLUMINA	2015-03-11T00:00:00Z	Apr-19	SRP053287	PRJNA251692	567497691	sra,fastq	ncbi,s3,gs	ncbi.public,gs.US,s3.us-east-1	452	953540093	250: 04-2019	Cattle	2004	Pathogen.cl	USA	North America	USA:AZ	MB214	Tissue			Apr-19		Not Collected	Not Collected	Bovine Tuberculosis
301	SRR1791906	197.3 MB	949,355	233,9	29,7	52.60%	99.84%	95,00	478	350	Mbovis-23, Mbovis-23A, Mbovis-23A2	SRR1791906	WGS	SAMN03300264	USDA-NVSL-DBL	public	SRX867568	Illumina MiSeq	PAIRED	RANDOM	GENOMIC	Mycobacterium tuberculosis variant bovis	ILLUMINA	2015-03-11T00:00:00Z	Apr-67	SRP053287	PRJNA251692	312655561	fastq,sra	ncbi,gs,s3	ncbi.public,s3.us-east-1,gs.US	466	443226790	250: 04-2067	Cattle	2004	Pathogen.cl	USA	North America	USA:TX	MB215	Tissue			Apr-67		Not Collected	Not Collected	Bovine Tuberculosis
302	SRR1791907		5.028.916					55,35	65,13%			SRR1791907	WGS	SAMN03300265	USDA-NVSL-DBL	public	SRX867569	Illumina MiSeq	PAIRED	RANDOM	GENOMIC	Mycobacterium tuberculosis variant bovis	ILLUMINA	2015-03-11T00:00:00Z	Apr-78	SRP053287	PRJNA251692	183114267	sra,fastq	gs,s3,ncbi	ncbi.public,gs.US,s3.us-east-1	106	267034776	250: 04-2378	Cattle	2004	Pathogen.cl	Mexico	North America	Mexico	MB216	Tissue			Apr-78		Not Collected	Not Collected	Bovine Tuberculosis
303	SRR1791908	293.1 MB	1,463,077	226,1	29,9	55.40%	99.73%	102,70	864,416	525	Mbovis-23, Mbovis-23C, Mbovis-23C2	SRR1791908	WGS	SAMN03300266	USDA-NVSL-DBL	public	SRX867570	Illumina MiSeq	PAIRED	RANDOM	GENOMIC	Mycobacterium tuberculosis variant bovis	ILLUMINA	2015-03-11T00:00:00Z	Apr-40	SRP053287	PRJNA251692	432322225	fastq,sra	ncbi,s3,gs	ncbi.public,gs.US,s3.us-east-1	452	661553814	250: 04-2540	Cattle	2004	Pathogen.cl	USA	North America	USA:NM	MB217	Tissue			Apr-40		Not Collected	Not Collected	Bovine Tuberculosis
304	SRR1791909	184.7 MB	970,002	221,6	33	76.80%	98.85%	51,20	940,086	820	Mbovis-13, Mbovis-13A, Mbovis-13A1	SRR1791909	WGS	SAMN03300267	USDA-NVSL-DBL	public	SRX867571	Illumina MiSeq	PAIRED	RANDOM	GENOMIC	Mycobacterium tuberculosis variant bovis	ILLUMINA	2015-03-11T00:00:00Z	Apr-50	SRP053287	PRJNA251692	266551091	sra,fastq	gs,s3,ncbi	gs.US,ncbi.public,s3.us-east-1	444	431535689	250: 04-2550	Cattle	2004	Pathogen.cl	Mexico	North America	Mexico	MB218	Tissue			Apr-50		Not Collected	Not Collected	Bovine Tuberculosis
305	SRR1791911	294.8 MB	1,415,671	238	29,7	54.30%	99.56%	143,30	1,008	543	Mbovis-19, Mbovis-19D	SRR1791911	WGS	SAMN03300269	USDA-NVSL-DBL	public	SRX867573	Illumina MiSeq	PAIRED	RANDOM	GENOMIC	Mycobacterium tuberculosis variant bovis	ILLUMINA	2015-03-11T00:00:00Z	Apr-76	SRP053287	PRJNA251692	454157823	sra,fastq	s3,gs,ncbi	ncbi.public,gs.US,s3.us-east-1	475	672550055	250: 04-2676	Cattle	2004	Pathogen.cl	USA	North America	USA:CA	MB220	Tissue			Apr-76		Not Collected	Not Collected	Bovine Tuberculosis
306	SRR1791913	130.1 MB	633,796	224,7	29,1	47.90%	99.55%	60,50	618	515	Mbovis-07, Mbovis-07B	SRR1791913	WGS	SAMN03300271	USDA-NVSL-DBL	public	SRX867575	Illumina MiSeq	PAIRED	RANDOM	GENOMIC	Mycobacterium tuberculosis variant bovis	ILLUMINA	2015-03-11T00:00:00Z	Apr-90	SRP053287	PRJNA251692	207668267	sra,fastq	ncbi,gs,s3	s3.us-east-1,gs.US,ncbi.public	447	283868666	250: 04-5090	Cattle	2004	Pathogen.cl	Mexico	North America	Mexico	MB222	Tissue			Apr-90		Not Collected	Not Collected	Bovine Tuberculosis
307	SRR1791914	413.3 MB	2,596,016	201,2	34,3	85.20%	99.86%	227,40	4,766	365	Mbovis-23, Mbovis-23C, Mbovis-23C2	SRR1791914	WGS	SAMN03300272	USDA-NVSL-DBL	public	SRX867576	Illumina MiSeq	PAIRED	RANDOM	GENOMIC	Mycobacterium tuberculosis variant bovis	ILLUMINA	2015-03-11T00:00:00Z	Apr-37	SRP053287	PRJNA251692	625014431	fastq,sra	ncbi,s3,gs	s3.us-east-1,gs.US,ncbi.public	403	1047170033	250: 04-5337	Cattle	2004	Pathogen.cl	USA	North America	USA:NM	MB223	Tissue			Apr-37		Not Collected	Not Collected	Bovine Tuberculosis
308	SRR1791915		1.793.720					90,70	64,93%			SRR1791915	WGS	SAMN03300273	USDA-NVSL-DBL	public	SRX867577	Illumina MiSeq	PAIRED	RANDOM	GENOMIC	Mycobacterium tuberculosis variant bovis	ILLUMINA	2015-03-11T00:00:00Z	Apr-82	SRP053287	PRJNA251692	253659934	fastq,sra	s3,gs,ncbi	gs.US,ncbi.public,s3.us-east-1	473	429672593	250: 04-5382	Cattle	2004	Pathogen.cl	Mexico	North America	Mexico	MB224	Tissue			Apr-82		Not Collected	Not Collected	Bovine Tuberculosis
309	SRR1791916		2.218.858					85,22	64,64%			SRR1791916	WGS	SAMN03300274	USDA-NVSL-DBL	public	SRX867578	Illumina MiSeq	PAIRED	RANDOM	GENOMIC	Mycobacterium tuberculosis variant bovis	ILLUMINA	2015-03-11T00:00:00Z	Apr-91	SRP053287	PRJNA251692	371680287	fastq,sra	ncbi,gs,s3	gs.US,ncbi.public,s3.us-east-1	442	503054591	250: 04-5391	Cattle	2004	Pathogen.cl	Mexico	North America	Mexico	MB225	Tissue			Apr-91		Not Collected	Not Collected	Bovine Tuberculosis
310	SRR1791917		2.475.970					115,86	65,50%			SRR1791917	WGS	SAMN03300275	USDA-NVSL-DBL	public	SRX867579	Illumina MiSeq	PAIRED	RANDOM	GENOMIC	Mycobacterium tuberculosis variant bovis	ILLUMINA	2015-03-11T00:00:00Z	Apr-18	SRP053287	PRJNA251692	330557694	fastq,sra	gs,s3,ncbi	s3.us-east-1,ncbi.public,gs.US	434	555961596	250: 04-5618	Cattle	2004	Pathogen.cl	Mexico	North America	Mexico	MB226	Tissue			Apr-18		Not Collected	Not Collected	Bovine Tuberculosis
311	SRR1791918	177.6 MB	975,037	221,8	32,9	75.90%	99.70%	82,90	340,214	462	Mbovis-23, Mbovis-23C, Mbovis-23C2	SRR1791918	WGS	SAMN03300276	USDA-NVSL-DBL	public	SRX867580	Illumina MiSeq	PAIRED	RANDOM	GENOMIC	Mycobacterium tuberculosis variant bovis	ILLUMINA	2015-03-11T00:00:00Z	Apr-76	SRP053287	PRJNA251692	262186678	sra,fastq	gs,s3,ncbi	gs.US,ncbi.public,s3.us-east-1	443	432353320	250: 04-5676	Cattle	2004	Pathogen.cl	USA	North America	USA:WI	MB227	Tissue			Apr-76		Not Collected	Not Collected	Bovine Tuberculosis
312	SRR1791919	426.0 MB	2,216,400	226,1	30,8	62.30%	99.85%	209,90	3,358	367	Mbovis-23, Mbovis-23C, Mbovis-23C2	SRR1791919	WGS	SAMN03300277	USDA-NVSL-DBL	public	SRX867581	Illumina MiSeq	PAIRED	RANDOM	GENOMIC	Mycobacterium tuberculosis variant bovis	ILLUMINA	2015-03-11T00:00:00Z	Apr-82	SRP053287	PRJNA251692	643936799	fastq,sra	gs,ncbi,s3	s3.us-east-1,gs.US,ncbi.public	448	994576501	250: 04-6082	Cattle	2004	Pathogen.cl	USA	North America	USA:AZ	MB228	Tissue			Apr-82		Not Collected	Not Collected	Bovine Tuberculosis
313	SRR1791920	235.6 MB	1,382,349	224,9	33,9	81.70%	99.86%	134,50	2,188	355	Mbovis-23, Mbovis-23C, Mbovis-23C2	SRR1791920	WGS	SAMN03300278	USDA-NVSL-DBL	public	SRX867582	Illumina MiSeq	PAIRED	RANDOM	GENOMIC	Mycobacterium tuberculosis variant bovis	ILLUMINA	2015-03-11T00:00:00Z	Apr-10	SRP053287	PRJNA251692	350296122	sra,fastq	gs,s3,ncbi	gs.US,ncbi.public,s3.us-east-1	449	621004812	250: 04-6310	Cattle	2004	Pathogen.cl	USA	North America	USA:NM	MB229	Tissue			Apr-10		Not Collected	Not Collected	Bovine Tuberculosis
314	SRR1791921	337.7 MB	1,751,084	231,1	32,3	72.10%	99.74%	150,80	584,858	531	Mbovis-23, Mbovis-23C, Mbovis-23C2	SRR1791921	WGS	SAMN03300279	USDA-NVSL-DBL	public	SRX867583	Illumina MiSeq	PAIRED	RANDOM	GENOMIC	Mycobacterium tuberculosis variant bovis	ILLUMINA	2015-03-11T00:00:00Z	Apr-01	SRP053287	PRJNA251692	490723368	sra,fastq	ncbi,gs,s3	s3.us-east-1,ncbi.public,gs.US	462	810223682	250: 04-6401	Cattle	2004	Pathogen.cl	USA	North America	USA:NM	MB230	Tissue			Apr-01		Not Collected	Not Collected	Bovine Tuberculosis
315	SRR1791922	134.8 MB	668,484	237,2	31,8	71.10%	99.66%	68,50	27,088	344	Mbovis-23, Mbovis-23C, Mbovis-23C2	SRR1791922	WGS	SAMN03300280	USDA-NVSL-DBL	public	SRX867584	Illumina MiSeq	PAIRED	RANDOM	GENOMIC	Mycobacterium tuberculosis variant bovis	ILLUMINA	2015-03-11T00:00:00Z	Apr-02	SRP053287	PRJNA251692	202455484	fastq,sra	gs,s3,ncbi	ncbi.public,gs.US,s3.us-east-1	474	317504109	250: 04-6402	Cattle	2004	Pathogen.cl	USA	North America	USA:NM	MB231	Tissue			Apr-02		Not Collected	Not Collected	Bovine Tuberculosis
316	SRR1791923		1.516.568					67,80	65,28%			SRR1791923	WGS	SAMN03300281	USDA-NVSL-DBL	public	SRX867585	Illumina MiSeq	PAIRED	RANDOM	GENOMIC	Mycobacterium tuberculosis variant bovis	ILLUMINA	2015-03-11T00:00:00Z	Apr-17	SRP053287	PRJNA251692	251869955	fastq,sra	ncbi,gs,s3	ncbi.public,s3.us-east-1,gs.US	448	367055649	250: 04-7017	Cattle	2004	Pathogen.cl	Mexico	North America	Mexico	MB232	Tissue			Apr-17		Not Collected	Not Collected	Bovine Tuberculosis
317	SRR1791924		2.647.036					117,01	65,17%			SRR1791924	WGS	SAMN03300282	USDA-NVSL-DBL	public	SRX867586	Illumina MiSeq	PAIRED	RANDOM	GENOMIC	Mycobacterium tuberculosis variant bovis	ILLUMINA	2015-03-11T00:00:00Z	Apr-38	SRP053287	PRJNA251692	430699532	sra,fastq	gs,s3,ncbi	s3.us-east-1,gs.US,ncbi.public	438	629053322	250: 04-7038	Cattle	2004	Pathogen.cl	Mexico	North America	Mexico	MB233	Tissue			Apr-38		Not Collected	Not Collected	Bovine Tuberculosis
318	SRR1791925	483.5 MB	2,372,193	228,3	27,8	39.60%	99.64%	216,60	1,762	580	Mbovis-01, Mbovis-01B, Mbovis-01B2	SRR1791925	WGS	SAMN03300283	USDA-NVSL-DBL	public	SRX867587	Illumina MiSeq	PAIRED	RANDOM	GENOMIC	Mycobacterium tuberculosis variant bovis	ILLUMINA	2015-03-11T00:00:00Z	Apr-95	SRP053287	PRJNA251692	737163890	sra,fastq	ncbi,s3,gs	gs.US,s3.us-east-1,ncbi.public	450	1068323586	250: 04-7295	Cattle	2004	Pathogen.cl	USA	North America	USA:MI	MB234	Tissue			Apr-95		Not Collected	Not Collected	Bovine Tuberculosis
319	SRR1791926		2.339.922					104,62	64,41%			SRR1791926	WGS	SAMN03300284	USDA-NVSL-DBL	public	SRX867588	Illumina MiSeq	PAIRED	RANDOM	GENOMIC	Mycobacterium tuberculosis variant bovis	ILLUMINA	2015-03-11T00:00:00Z	Apr-66	SRP053287	PRJNA251692	408421970	fastq,sra	s3,gs,ncbi	ncbi.public,gs.US,s3.us-east-1	451	571307992	250: 04-7366	Cattle	2004	Pathogen.cl	Mexico	North America	Mexico	MB235	Tissue			Apr-66		Not Collected	Not Collected	Bovine Tuberculosis
320	SRR1791927		3.980.648					194,68	64,92%			SRR1791927	WGS	SAMN03300285	USDA-NVSL-DBL	public	SRX867589	Illumina MiSeq	PAIRED	RANDOM	GENOMIC	Mycobacterium tuberculosis variant bovis	ILLUMINA	2015-03-11T00:00:00Z	Apr-53	SRP053287	PRJNA251692	626368484	fastq,sra	ncbi,s3,gs	gs.US,s3.us-east-1,ncbi.public	469	959406444	250: 04-7553	Cattle	2004	Pathogen.cl	Mexico	North America	Mexico	MB236	Tissue			Apr-53		Not Collected	Not Collected	Bovine Tuberculosis
321	SRR1791928		2.394.552					106,17	65,30%			SRR1791928	WGS	SAMN03300286	USDA-NVSL-DBL	public	SRX867590	Illumina MiSeq	PAIRED	RANDOM	GENOMIC	Mycobacterium tuberculosis variant bovis	ILLUMINA	2015-03-11T00:00:00Z	Apr-12	SRP053287	PRJNA251692	382652595	sra,fastq	s3,ncbi,gs	s3.us-east-1,ncbi.public,gs.US	434	560862320	250: 04-8012	Cattle	2004	Pathogen.cl	Mexico	North America	Mexico	MB237	Tissue			Apr-12		Not Collected	Not Collected	Bovine Tuberculosis
322	SRR1791929	511.2 MB	2,593,828	226,6	30,2	57.00%	99.65%	244,80	2,04	576	Mbovis-01, Mbovis-01B, Mbovis-01B2	SRR1791929	WGS	SAMN03300287	USDA-NVSL-DBL	public	SRX867591	Illumina MiSeq	PAIRED	RANDOM	GENOMIC	Mycobacterium tuberculosis variant bovis	ILLUMINA	2015-03-11T00:00:00Z	Apr-58	SRP053287	PRJNA251692	782390956	sra,fastq	ncbi,s3,gs	gs.US,ncbi.public,s3.us-east-1	449	1166349580	250: 04-8158	Cattle	2004	Pathogen.cl	USA	North America	USA:MI	MB238	Tissue			Apr-58		Not Collected	Not Collected	Bovine Tuberculosis
323	SRR1791930	458.9 MB	2,346,249	223,5	29,8	55.00%	99.66%	218,00	3,676	581	Mbovis-01, Mbovis-01B, Mbovis-01B2	SRR1791930	WGS	SAMN03300288	USDA-NVSL-DBL	public	SRX867592	Illumina MiSeq	PAIRED	RANDOM	GENOMIC	Mycobacterium tuberculosis variant bovis	ILLUMINA	2015-03-11T00:00:00Z	Apr-59	SRP053287	PRJNA251692	686167724	fastq,sra	s3,gs,ncbi	gs.US,s3.us-east-1,ncbi.public	444	1042203427	250: 04-8159	Cattle	2004	Pathogen.cl	USA	North America	USA:MI	MB239	Tissue			Apr-59		Not Collected	Not Collected	Bovine Tuberculosis
324	SRR1791931	324.0 MB	1,581,861	235,2	29,2	50.20%	99.63%	156,20	1,198	565	Mbovis-01, Mbovis-01B, Mbovis-01B2	SRR1791931	WGS	SAMN03300289	USDA-NVSL-DBL	public	SRX867593	Illumina MiSeq	PAIRED	RANDOM	GENOMIC	Mycobacterium tuberculosis variant bovis	ILLUMINA	2015-03-11T00:00:00Z	Apr-60	SRP053287	PRJNA251692	493416406	fastq,sra	ncbi,s3,gs	s3.us-east-1,ncbi.public,gs.US	468	741266469	250: 04-8160	Cattle	2004	Pathogen.cl	USA	North America	USA:MI	MB240	Tissue			Apr-60		Not Collected	Not Collected	Bovine Tuberculosis
325	SRR1791932	139.9 MB	781,508	230,5	33,9	82.80%	99.68%	73,50	139,738	400	Mbovis-23, Mbovis-23C, Mbovis-23C2	SRR1791932	WGS	SAMN03300290	USDA-NVSL-DBL	public	SRX867594	Illumina MiSeq	PAIRED	RANDOM	GENOMIC	Mycobacterium tuberculosis variant bovis	ILLUMINA	2015-03-11T00:00:00Z	Apr-37	SRP053287	PRJNA251692	207871166	sra,fastq	s3,gs,ncbi	s3.us-east-1,gs.US,ncbi.public	462	361649542	250: 04-8337	Cattle	2004	Pathogen.cl	USA	North America	USA:NM	MB241	Tissue			Apr-37		Not Collected	Not Collected	Bovine Tuberculosis
326	SRR1791933	214.9 MB	1,075,223	230	30,5	59.80%	99.87%	105,60	1,48	335	Mbovis-17, Mbovis-17B, Mbovis-17B4	SRR1791933	WGS	SAMN03300291	USDA-NVSL-DBL	public	SRX867595	Illumina MiSeq	PAIRED	RANDOM	GENOMIC	Mycobacterium tuberculosis variant bovis	ILLUMINA	2015-03-11T00:00:00Z	Apr-19	SRP053287	PRJNA251692	335462557	fastq,sra	ncbi,s3,gs	ncbi.public,gs.US,s3.us-east-1	459	494096076	250: 04-8419	Cattle	2004	Pathogen.cl				MB242	Tissue			Apr-19		Not Collected	Not Collected	Bovine Tuberculosis
327	SRR1791934	135.1 MB	682,279	237,2	31,6	67.90%	99.70%	71,40	670	344	Mbovis-23, Mbovis-23C, Mbovis-23C2	SRR1791934	WGS	SAMN03300292	USDA-NVSL-DBL	public	SRX867596	Illumina MiSeq	PAIRED	RANDOM	GENOMIC	Mycobacterium tuberculosis variant bovis	ILLUMINA	2015-03-11T00:00:00Z	Apr-48	SRP053287	PRJNA251692	208607728	sra,fastq	s3,ncbi,gs	gs.US,ncbi.public,s3.us-east-1	473	322749709	250: 04-8948	Cattle	2004	Pathogen.cl	USA	North America	USA:AZ	MB243	Tissue			Apr-48		Not Collected	Not Collected	Bovine Tuberculosis
328	SRR1791935	381.5 MB	2,001,606	230,9	32,1	71.20%	99.91%	197,40	2,566	365	Mbovis-17, Mbovis-17A, Mbovis-17A1	SRR1791935	WGS	SAMN03300293	USDA-NVSL-DBL	public	SRX867597	Illumina MiSeq	PAIRED	RANDOM	GENOMIC	Mycobacterium tuberculosis variant bovis	ILLUMINA	2015-03-11T00:00:00Z	05-10941	SRP053287	PRJNA251692	584637021	sra,fastq	s3,gs,ncbi	s3.us-east-1,ncbi.public,gs.US	460	922527172	250: 05-10941	Cattle	2005	Pathogen.cl	USA	North America	USA:MN	MB244	Tissue			05-10941		Not Collected	Not Collected	Bovine Tuberculosis
329	SRR1791936	226.3 MB	1,304,800	233	34,4	85.60%	99.77%	130,70	922	361	Mbovis-23, Mbovis-23C, Mbovis-23C1	SRR1791936	WGS	SAMN03300294	USDA-NVSL-DBL	public	SRX867598	Illumina MiSeq	PAIRED	RANDOM	GENOMIC	Mycobacterium tuberculosis variant bovis	ILLUMINA	2015-03-11T00:00:00Z	05-1239	SRP053287	PRJNA251692	332081020	sra,fastq	ncbi,s3,gs	s3.us-east-1,ncbi.public,gs.US	466	609136534	250: 05-1239	Cattle	2005	Pathogen.cl				MB245	Tissue			05-1239		Not Collected	Not Collected	Bovine Tuberculosis
330	SRR1791937		1.227.818					59,26	64,81%			SRR1791937	WGS	SAMN03300295	USDA-NVSL-DBL	public	SRX867599	Illumina MiSeq	PAIRED	RANDOM	GENOMIC	Mycobacterium tuberculosis variant bovis	ILLUMINA	2015-03-11T00:00:00Z	05-1365	SRP053287	PRJNA251692	201302044	fastq,sra	ncbi,s3,gs	ncbi.public,s3.us-east-1,gs.US	481	300387986	250: 05-1365	Cattle	2005	Pathogen.cl	Mexico	North America	Mexico	MB246	Tissue			05-1365		Not Collected	Not Collected	Bovine Tuberculosis
331	SRR1791938		2.758.948					135,27	64,99%			SRR1791938	WGS	SAMN03300296	USDA-NVSL-DBL	public	SRX867600	Illumina MiSeq	PAIRED	RANDOM	GENOMIC	Mycobacterium tuberculosis variant bovis	ILLUMINA	2015-03-11T00:00:00Z	05-1385	SRP053287	PRJNA251692	443638574	fastq,sra	ncbi,s3,gs	ncbi.public,gs.US,s3.us-east-1	474	669864550	250: 05-1385	Cattle	2005	Pathogen.cl	Mexico	North America	Mexico	MB247	Tissue			05-1385		Not Collected	Not Collected	Bovine Tuberculosis
332	SRR1791939		1.061.762					52,68	65,10%			SRR1791939	WGS	SAMN03300297	USDA-NVSL-DBL	public	SRX867601	Illumina MiSeq	PAIRED	RANDOM	GENOMIC	Mycobacterium tuberculosis variant bovis	ILLUMINA	2015-03-11T00:00:00Z	05-1568	SRP053287	PRJNA251692	135332891	sra,fastq	ncbi,s3,gs	ncbi.public,gs.US,s3.us-east-1	453	243688396	250: 05-1568	Cattle	2005	Pathogen.cl	Mexico	North America	Mexico	MB248	Tissue			05-1568		Not Collected	Not Collected	Bovine Tuberculosis
333	SRR1791940	454.5 MB	8,035,256	53	36,3	91.10%	99.63%	55,60	11,308,416	654	Mbovis-01, Mbovis-01B, Mbovis-01B2	SRR1791940	WGS	SAMN03300298	USDA-NVSL-DBL	public	SRX867602	Illumina HiSeq 2000	PAIRED	RANDOM	GENOMIC	Mycobacterium tuberculosis variant bovis	ILLUMINA	2017-10-13T00:00:00Z	05-1597	SRP053287	PRJNA251692	686391100	sra,fastq	ncbi,s3,gs	s3.us-east-1,gs.US,ncbi.public	106	851737136	250: 05-1597	Cattle	2005	Pathogen.cl	USA	North America	USA:MI	MB249	Tissue			05-1597		Not Collected	Not Collected	Bovine Tuberculosis
334	SRR1791941	198.4 MB	963,158	243,9	30,9	64.40%	99.85%	99,00	2,554	343	Mbovis-17, Mbovis-17B, Mbovis-17B1	SRR1791941	WGS	SAMN03300299	USDA-NVSL-DBL	public	SRX867603	Illumina MiSeq	PAIRED	RANDOM	GENOMIC	Mycobacterium tuberculosis variant bovis	ILLUMINA	2015-03-11T00:00:00Z	05-1686	SRP053287	PRJNA251692	305015731	fastq,sra	s3,ncbi,gs	ncbi.public,gs.US,s3.us-east-1	486	468406121	250: 05-1686	Cattle	2005	Pathogen.cl				MB250	Tissue			05-1686		Not Collected	Not Collected	Bovine Tuberculosis
335	SRR1791942		1.616.148					76,78	64,90%			SRR1791942	WGS	SAMN03300300	USDA-NVSL-DBL	public	SRX867604	Illumina MiSeq	PAIRED	RANDOM	GENOMIC	Mycobacterium tuberculosis variant bovis	ILLUMINA	2015-03-11T00:00:00Z	05-1687	SRP053287	PRJNA251692	260196643	sra,fastq	gs,ncbi,s3	ncbi.public,gs.US,s3.us-east-1	463	390185438	250: 05-1687	Cattle	2005	Pathogen.cl	Mexico	North America	Mexico	MB251	Tissue			05-1687		Not Collected	Not Collected	Bovine Tuberculosis
336	SRR1791943		1.820.876					85,72	65,02%			SRR1791943	WGS	SAMN03300301	USDA-NVSL-DBL	public	SRX867605	Illumina MiSeq	PAIRED	RANDOM	GENOMIC	Mycobacterium tuberculosis variant bovis	ILLUMINA	2015-03-11T00:00:00Z	may-92	SRP053287	PRJNA251692	302415445	sra,fastq	s3,ncbi,gs	s3.us-east-1,ncbi.public,gs.US	484	453249131	250: 05-2592	Cattle	2005	Pathogen.cl	Mexico	North America	Mexico	MB252	Tissue			may-92		Not Collected	Not Collected	Bovine Tuberculosis
337	SRR1791944	412.2 MB	2,159,830	224	31,5	66.40%	99.86%	207,50	1,592	357	Mbovis-23, Mbovis-23A, Mbovis-23A2	SRR1791944	WGS	SAMN03300302	USDA-NVSL-DBL	public	SRX867606	Illumina MiSeq	PAIRED	RANDOM	GENOMIC	Mycobacterium tuberculosis variant bovis	ILLUMINA	2015-03-11T00:00:00Z	may-00	SRP053287	PRJNA251692	622243471	sra,fastq	ncbi,s3,gs	s3.us-east-1,ncbi.public,gs.US	446	964131520	250: 05-3100	Cattle	2005	Pathogen.cl	USA	North America	USA:AZ	MB253	Tissue			may-00		Not Collected	Not Collected	Bovine Tuberculosis
338	SRR1791945	72.3 MB	392,066	240,9	33,3	80.10%	99.78%	41,10	572	355	Mbovis-17, Mbovis-17B, Mbovis-17B3	SRR1791945	WGS	SAMN03300303	USDA-NVSL-DBL	public	SRX867607	Illumina MiSeq	PAIRED	RANDOM	GENOMIC	Mycobacterium tuberculosis variant bovis	ILLUMINA	2015-03-11T00:00:00Z	may-14	SRP053287	PRJNA251692	107129460	sra,fastq	gs,s3,ncbi	gs.US,s3.us-east-1,ncbi.public	481	188972538	250: 05-3214	Cattle	2005	Pathogen.cl	Mexico	North America	Mexico	MB254	Tissue			may-14		Not Collected	Not Collected	Bovine Tuberculosis
339	SRR1791947	232.4 MB	3,918,664	53	31,8	71.70%	99.86%	86,80	315,928	344	Mbovis-17, Mbovis-17A, Mbovis-17A1	SRR1791947	WGS	SAMN03300305	USDA-NVSL-DBL	public	SRX867609	Illumina HiSeq 2000	PAIRED	RANDOM	GENOMIC	Mycobacterium tuberculosis variant bovis	ILLUMINA	2015-03-11T00:00:00Z	may-40	SRP053287	PRJNA251692	293061689	fastq,sra	s3,ncbi,gs	gs.US,s3.us-east-1,ncbi.public	106	415378384	250: 05-4040	Cattle	2005	Pathogen.cl	USA	North America	USA:MN	MB256	Tissue			may-40		Not Collected	Not Collected	Bovine Tuberculosis
340	SRR1791948	165.9 MB	814,511	229,3	27,3	47.60%	99.89%	74,70	940	352	Mbovis-23, Mbovis-23A, Mbovis-23A1	SRR1791948	WGS	SAMN03300306	USDA-NVSL-DBL	public	SRX867610	Illumina MiSeq	PAIRED	RANDOM	GENOMIC	Mycobacterium tuberculosis variant bovis	ILLUMINA	2015-03-11T00:00:00Z	may-51	SRP053287	PRJNA251692	268011014	sra,fastq	gs,s3,ncbi	gs.US,s3.us-east-1,ncbi.public	458	373424861	250: 05-4451	Cattle	2005	Pathogen.cl				MB257	Tissue			may-51		Not Collected	Not Collected	Bovine Tuberculosis
341	SRR1791949	166.8 MB	989,87	229,6	34,6	87.10%	99.89%	97,20	1,638	379	Mbovis-17, Mbovis-17B, Mbovis-17B5	SRR1791949	WGS	SAMN03300307	USDA-NVSL-DBL	public	SRX867611	Illumina MiSeq	PAIRED	RANDOM	GENOMIC	Mycobacterium tuberculosis variant bovis	ILLUMINA	2015-03-11T00:00:00Z	may-07	SRP053287	PRJNA251692	243401457	sra,fastq	ncbi,gs,s3	ncbi.public,s3.us-east-1,gs.US	459	454963723	250: 05-4707	Cattle	2005	Pathogen.cl	USA	North America	USA:SD	MB258	Tissue			may-07		Not Collected	Not Collected	Bovine Tuberculosis
342	SRR1791950	207.3 MB	1,177,317	229,3	33,7	81.70%	99.80%	117,90	6,702	723	Mbovis-14, Mbovis-14A, Mbovis-14A1	SRR1791950	WGS	SAMN03300308	USDA-NVSL-DBL	public	SRX867612	Illumina MiSeq	PAIRED	RANDOM	GENOMIC	Mycobacterium tuberculosis variant bovis	ILLUMINA	2015-03-11T00:00:00Z	may-65	SRP053287	PRJNA251692	309799143	sra,fastq	ncbi,gs,s3	ncbi.public,s3.us-east-1,gs.US	457	538612623	250: 05-4965	Cervid	2005	Pathogen.cl	USA	North America	USA:TX	MB259	Tissue			may-65		Not Collected	Not Collected	Bovine Tuberculosis
343	SRR1791951	264.4 MB	1,376,721	225,5	31,9	69.60%	99.91%	134,30	2,662	352	Mbovis-17, Mbovis-17A	SRR1791951	WGS	SAMN03300309	USDA-NVSL-DBL	public	SRX867613	Illumina MiSeq	PAIRED	RANDOM	GENOMIC	Mycobacterium tuberculosis variant bovis	ILLUMINA	2015-03-11T00:00:00Z	may-59	SRP053287	PRJNA251692	404072791	sra,fastq	s3,gs,ncbi	ncbi.public,s3.us-east-1,gs.US	451	621793263	250: 05-5159	Cattle	2005	Pathogen.cl				MB260	Tissue			may-59		Not Collected	Not Collected	Bovine Tuberculosis
344	SRR1791952		2.484.620					124,04	65,00 %			SRR1791952	WGS	SAMN03300310	USDA-NVSL-DBL	public	SRX867614	Illumina MiSeq	PAIRED	RANDOM	GENOMIC	Mycobacterium tuberculosis variant bovis	ILLUMINA	2015-03-11T00:00:00Z	may-01	SRP053287	PRJNA251692	355211653	sra,fastq	ncbi,gs,s3	ncbi.public,gs.US,s3.us-east-1	473	598238144	250: 05-5501	Cattle	2005	Pathogen.cl	Mexico	North America	Mexico	MB261	Tissue			may-01		Not Collected	Not Collected	Bovine Tuberculosis
345	SRR1791953		1.401.592					70,74	64,74%			SRR1791953	WGS	SAMN03300311	USDA-NVSL-DBL	public	SRX867615	Illumina MiSeq	PAIRED	RANDOM	GENOMIC	Mycobacterium tuberculosis variant bovis	ILLUMINA	2015-03-11T00:00:00Z	may-91	SRP053287	PRJNA251692	192057070	sra,fastq	ncbi,gs,s3	gs.US,s3.us-east-1,ncbi.public	463	331099946	250: 05-5591	Cattle	2005	Pathogen.cl	Mexico	North America	Mexico	MB262	Tissue			may-91		Not Collected	Not Collected	Bovine Tuberculosis
346	SRR1791954		2.462.158					124,43	64,87%			SRR1791954	WGS	SAMN03300312	USDA-NVSL-DBL	public	SRX867616	Illumina MiSeq	PAIRED	RANDOM	GENOMIC	Mycobacterium tuberculosis variant bovis	ILLUMINA	2015-03-11T00:00:00Z	may-49	SRP053287	PRJNA251692	346404130	sra,fastq	s3,gs,ncbi	gs.US,s3.us-east-1,ncbi.public	474	590848171	250: 05-5649	Cattle	2005	Pathogen.cl	Mexico	North America	Mexico	MB263	Tissue			may-49		Not Collected	Not Collected	Bovine Tuberculosis
347	SRR1791955		1.300.820					62,56	64,80%			SRR1791955	WGS	SAMN03300313	USDA-NVSL-DBL	public	SRX867617	Illumina MiSeq	PAIRED	RANDOM	GENOMIC	Mycobacterium tuberculosis variant bovis	ILLUMINA	2015-03-11T00:00:00Z	may-35	SRP053287	PRJNA251692	214066883	fastq,sra	ncbi,gs,s3	s3.us-east-1,ncbi.public,gs.US	483	319491607	250: 05-5935	Cattle	2005	Pathogen.cl	Mexico	North America	Mexico	MB264	Tissue			may-35		Not Collected	Not Collected	Bovine Tuberculosis
348	SRR1791956		2.219.202					100,56	64,56%			SRR1791956	WGS	SAMN03300314	USDA-NVSL-DBL	public	SRX867618	Illumina MiSeq	PAIRED	RANDOM	GENOMIC	Mycobacterium tuberculosis variant bovis	ILLUMINA	2015-03-11T00:00:00Z	may-01	SRP053287	PRJNA251692	359349716	fastq,sra	s3,gs,ncbi	gs.US,ncbi.public,s3.us-east-1	444	524310024	250: 05-6101	Cattle	2005	Pathogen.cl	Mexico	North America	Mexico	MB265	Tissue			may-01		Not Collected	Not Collected	Bovine Tuberculosis
349	SRR1791957	129.4 MB	603,955	236,6	26,7	38.10%	99.74%	59,90	168	349	Mbovis-23, Mbovis-23A, Mbovis-23A2	SRR1791957	WGS	SAMN03300315	USDA-NVSL-DBL	public	SRX867619	Illumina MiSeq	PAIRED	RANDOM	GENOMIC	Mycobacterium tuberculosis variant bovis	ILLUMINA	2015-03-11T00:00:00Z	may-34	SRP053287	PRJNA251692	210952313	fastq,sra	s3,gs,ncbi	s3.us-east-1,ncbi.public,gs.US	472	285382868	250: 05-6134	Cattle	2005	Pathogen.cl	USA	North America	USA:AZ	MB266	Tissue			may-34		Not Collected	Not Collected	Bovine Tuberculosis
350	SRR1791958		3.085.356					133,68	64,55%			SRR1791958	WGS	SAMN03300316	USDA-NVSL-DBL	public	SRX867620	Illumina MiSeq	PAIRED	RANDOM	GENOMIC	Mycobacterium tuberculosis variant bovis	ILLUMINA	2015-03-11T00:00:00Z	may-26	SRP053287	PRJNA251692	486949809	sra,fastq	gs,ncbi,s3	s3.us-east-1,gs.US,ncbi.public	426	710877746	250: 05-6326	Cattle	2005	Pathogen.cl	Mexico	North America	Mexico	MB267	Tissue			may-26		Not Collected	Not Collected	Bovine Tuberculosis
351	SRR1791959		2.700.286					120,43	64,60%			SRR1791959	WGS	SAMN03300317	USDA-NVSL-DBL	public	SRX867621	Illumina MiSeq	PAIRED	RANDOM	GENOMIC	Mycobacterium tuberculosis variant bovis	ILLUMINA	2015-03-11T00:00:00Z	may-56	SRP053287	PRJNA251692	436381778	fastq,sra	s3,ncbi,gs	gs.US,s3.us-east-1,ncbi.public	438	635562266	250: 05-6456	Cattle	2005	Pathogen.cl	Mexico	North America	Mexico	MB268	Tissue			may-56		Not Collected	Not Collected	Bovine Tuberculosis
352	SRR1791960		1.404.398					66,28	64,74%			SRR1791960	WGS	SAMN03300318	USDA-NVSL-DBL	public	SRX867622	Illumina MiSeq	PAIRED	RANDOM	GENOMIC	Mycobacterium tuberculosis variant bovis	ILLUMINA	2015-03-11T00:00:00Z	may-93	SRP053287	PRJNA251692	234700051	sra,fastq	gs,s3,ncbi	ncbi.public,gs.US,s3.us-east-1	479	344439293	250: 05-6593	Cattle	2005	Pathogen.cl	Mexico	North America	Mexico	MB269	Tissue			may-93		Not Collected	Not Collected	Bovine Tuberculosis
353	SRR1791961	164.1 MB	904,015	235,7	33,2	80.10%	99.78%	93,00	1,856	363	Mbovis-23, Mbovis-23C, Mbovis-23C2	SRR1791961	WGS	SAMN03300319	USDA-NVSL-DBL	public	SRX867623	Illumina MiSeq	PAIRED	RANDOM	GENOMIC	Mycobacterium tuberculosis variant bovis	ILLUMINA	2015-03-11T00:00:00Z	may-31	SRP053287	PRJNA251692	241260400	fastq,sra	ncbi,s3,gs	s3.us-east-1,gs.US,ncbi.public	470	425511242	250: 05-7231	Cattle	2005	Pathogen.cl				MB270	Tissue			may-31		Not Collected	Not Collected	Bovine Tuberculosis
354	SRR1791962		1.786.564					89,98	64,82%			SRR1791962	WGS	SAMN03300320	USDA-NVSL-DBL	public	SRX867624	Illumina MiSeq	PAIRED	RANDOM	GENOMIC	Mycobacterium tuberculosis variant bovis	ILLUMINA	2015-03-11T00:00:00Z	may-25	SRP053287	PRJNA251692	250783952	fastq,sra	ncbi,gs,s3	ncbi.public,gs.US,s3.us-east-1	471	429165620	250: 05-7325	Cattle	2005	Pathogen.cl	Mexico	North America	Mexico	MB271	Tissue			may-25		Not Collected	Not Collected	Bovine Tuberculosis
355	SRR1791963	248.2 MB	1,415,210	234,9	34,1	84.20%	99.82%	147,00	2,412	358	Mbovis-15	SRR1791963	WGS	SAMN03300321	USDA-NVSL-DBL	public	SRX867625	Illumina MiSeq	PAIRED	RANDOM	GENOMIC	Mycobacterium tuberculosis variant bovis	ILLUMINA	2015-03-11T00:00:00Z	may-09	SRP053287	PRJNA251692	373647698	fastq,sra	s3,gs,ncbi	s3.us-east-1,ncbi.public,gs.US	469	664636005	250: 05-7509	Cattle	2005	Pathogen.cl				MB272	Tissue			may-09		Not Collected	Not Collected	Bovine Tuberculosis
356	SRR1791964	185.7 MB	1,036,946	234,4	33,8	82.00%	99.79%	107,50	1,49	352	Mbovis-15	SRR1791964	WGS	SAMN03300322	USDA-NVSL-DBL	public	SRX867626	Illumina MiSeq	PAIRED	RANDOM	GENOMIC	Mycobacterium tuberculosis variant bovis	ILLUMINA	2015-03-11T00:00:00Z	may-10	SRP053287	PRJNA251692	276991521	sra,fastq	gs,s3,ncbi	s3.us-east-1,gs.US,ncbi.public	468	485904928	250: 05-7510	Cattle	2005	Pathogen.cl				MB273	Tissue			may-10		Not Collected	Not Collected	Bovine Tuberculosis
357	SRR1791965	150.7 MB	833,006	234,9	33,6	80.70%	99.74%	86,80	1,344	350	Mbovis-15	SRR1791965	WGS	SAMN03300323	USDA-NVSL-DBL	public	SRX867627	Illumina MiSeq	PAIRED	RANDOM	GENOMIC	Mycobacterium tuberculosis variant bovis	ILLUMINA	2015-03-11T00:00:00Z	may-12	SRP053287	PRJNA251692	223482689	fastq,sra	gs,s3,ncbi	gs.US,ncbi.public,s3.us-east-1	470	391955113	250: 05-7512	Cattle	2005	Pathogen.cl				MB274	Tissue			may-12		Not Collected	Not Collected	Bovine Tuberculosis
358	SRR1791966		2.240.400					110,77	64,80%			SRR1791966	WGS	SAMN03300324	USDA-NVSL-DBL	public	SRX867628	Illumina MiSeq	PAIRED	RANDOM	GENOMIC	Mycobacterium tuberculosis variant bovis	ILLUMINA	2015-03-11T00:00:00Z	may-39	SRP053287	PRJNA251692	345533325	fastq,sra	gs,ncbi,s3	gs.US,s3.us-east-1,ncbi.public	475	546550945	250: 05-7939	Cattle	2005	Pathogen.cl	Mexico	North America	Mexico	MB275	Tissue			may-39		Not Collected	Not Collected	Bovine Tuberculosis
359	SRR1791967	358.6 MB	1,862,594	229	31,4	66.80%	99.93%	176,60	114,862	365	Mbovis-17, Mbovis-17A, Mbovis-17A1	SRR1791967	WGS	SAMN03300325	USDA-NVSL-DBL	public	SRX867629	Illumina MiSeq	PAIRED	RANDOM	GENOMIC	Mycobacterium tuberculosis variant bovis	ILLUMINA	2015-03-11T00:00:00Z	may-71	SRP053287	PRJNA251692	544363568	fastq,sra	gs,s3,ncbi	gs.US,ncbi.public,s3.us-east-1	458	853470221	250: 05-8171	Cattle	2005	Pathogen.cl	USA	North America	USA:MN	MB276	Tissue			may-71		Not Collected	Not Collected	Bovine Tuberculosis
360	SRR1791968	183.6 MB	972,915	233	32,4	74.40%	99.81%	98,70	2,3	352	Mbovis-15	SRR1791968	WGS	SAMN03300326	USDA-NVSL-DBL	public	SRX867630	Illumina MiSeq	PAIRED	RANDOM	GENOMIC	Mycobacterium tuberculosis variant bovis	ILLUMINA	2015-03-11T00:00:00Z	may-34	SRP053287	PRJNA251692	265843453	sra,fastq	gs,ncbi,s3	s3.us-east-1,ncbi.public,gs.US	465	452810568	250: 05-8434	Cattle	2005	Pathogen.cl				MB277	Tissue			may-34		Not Collected	Not Collected	Bovine Tuberculosis
361	SRR1791969		2.858.160					146,08	64,78%			SRR1791969	WGS	SAMN03300327	USDA-NVSL-DBL	public	SRX867631	Illumina MiSeq	PAIRED	RANDOM	GENOMIC	Mycobacterium tuberculosis variant bovis	ILLUMINA	2015-03-11T00:00:00Z	may-48	SRP053287	PRJNA251692	414455087	fastq,sra	ncbi,gs,s3	s3.us-east-1,ncbi.public,gs.US	483	698810426	250: 05-8448	Cattle	2005	Pathogen.cl	Mexico	North America	Mexico	MB278	Tissue			may-48		Not Collected	Not Collected	Bovine Tuberculosis
362	SRR1791970		1.722.620					88,00	64,74%			SRR1791970	WGS	SAMN03300328	USDA-NVSL-DBL	public	SRX867632	Illumina MiSeq	PAIRED	RANDOM	GENOMIC	Mycobacterium tuberculosis variant bovis	ILLUMINA	2015-03-11T00:00:00Z	may-28	SRP053287	PRJNA251692	235329679	sra,fastq	gs,ncbi,s3	ncbi.public,gs.US,s3.us-east-1	473	412452361	250: 05-8628	Cattle	2005	Pathogen.cl	Mexico	North America	Mexico	MB279	Tissue			may-28		Not Collected	Not Collected	Bovine Tuberculosis
363	SRR1791971	253.9 MB	1,296,266	222,6	30,7	60.50%	99.87%	122,00	1,242	356	Mbovis-15	SRR1791971	WGS	SAMN03300329	USDA-NVSL-DBL	public	SRX867633	Illumina MiSeq	PAIRED	RANDOM	GENOMIC	Mycobacterium tuberculosis variant bovis	ILLUMINA	2015-03-11T00:00:00Z	may-63	SRP053287	PRJNA251692	394684607	fastq,sra	gs,ncbi,s3	gs.US,ncbi.public,s3.us-east-1	443	575476610	250: 05-8963	Cattle	2005	Pathogen.cl				MB280	Tissue			may-63		Not Collected	Not Collected	Bovine Tuberculosis
364	SRR1791972	686.0 MB	3,327,412	238,3	31,2	65.40%	99.88%	339,80	3,798	370	Mbovis-15	SRR1791972	WGS	SAMN03300330	USDA-NVSL-DBL	public	SRX867634	Illumina MiSeq	PAIRED	RANDOM	GENOMIC	Mycobacterium tuberculosis variant bovis	ILLUMINA	2015-03-11T00:00:00Z	may-66	SRP053287	PRJNA251692	1012045876	fastq,sra	s3,ncbi,gs	ncbi.public,gs.US,s3.us-east-1	475	1580610920	250: 05-8966	Cattle	2005	Pathogen.cl				MB281	Tissue			may-66		Not Collected	Not Collected	Bovine Tuberculosis
365	SRR1791973		2.132.110					108,62	65,03%			SRR1791973	WGS	SAMN03300331	USDA-NVSL-DBL	public	SRX867635	Illumina MiSeq	PAIRED	RANDOM	GENOMIC	Mycobacterium tuberculosis variant bovis	ILLUMINA	2015-03-11T00:00:00Z	may-15	SRP053287	PRJNA251692	289905733	fastq,sra	s3,gs,ncbi	s3.us-east-1,ncbi.public,gs.US	470	508325264	250: 05-9215	Cattle	2005	Pathogen.cl	Mexico	North America	Mexico	MB282	Tissue			may-15		Not Collected	Not Collected	Bovine Tuberculosis
366	SRR1791974		1.272.986					55,74	64,43%			SRR1791974	WGS	SAMN03300332	USDA-NVSL-DBL	public	SRX867636	Illumina MiSeq	PAIRED	RANDOM	GENOMIC	Mycobacterium tuberculosis variant bovis	ILLUMINA	2015-03-11T00:00:00Z	may-19	SRP053287	PRJNA251692	229815773	sra,fastq	gs,ncbi,s3	ncbi.public,s3.us-east-1,gs.US	448	314919909	250: 05-9219	Cattle	2005	Pathogen.cl	Mexico	North America	Mexico	MB283	Tissue			may-19		Not Collected	Not Collected	Bovine Tuberculosis
367	SRR1791975		1.679.396					79,35	64,87%			SRR1791975	WGS	SAMN03300333	USDA-NVSL-DBL	public	SRX867637	Illumina MiSeq	PAIRED	RANDOM	GENOMIC	Mycobacterium tuberculosis variant bovis	ILLUMINA	2015-03-11T00:00:00Z	may-20	SRP053287	PRJNA251692	272227469	fastq,sra	s3,ncbi,gs	ncbi.public,gs.US,s3.us-east-1	466	407351914	250: 05-9220	Cattle	2005	Pathogen.cl	Mexico	North America	Mexico	MB284	Tissue			may-20		Not Collected	Not Collected	Bovine Tuberculosis
368	SRR1791976		5.280.892					237,62	64,63%			SRR1791976	WGS	SAMN03300334	USDA-NVSL-DBL	public	SRX867638	Illumina MiSeq	PAIRED	RANDOM	GENOMIC	Mycobacterium tuberculosis variant bovis	ILLUMINA	2015-03-11T00:00:00Z	may-93	SRP053287	PRJNA251692	851243344	fastq,sra	gs,ncbi,s3	gs.US,ncbi.public,s3.us-east-1	443	1282251310	250: 05-9393	Cheese	2005	Pathogen.cl	Mexico	North America	Mexico	MB285	Tissue			may-93		Not Collected	Not Collected	Bovine Tuberculosis
369	SRR1791977		2.554.866					108,05	64,50%			SRR1791977	WGS	SAMN03300335	USDA-NVSL-DBL	public	SRX867639	Illumina MiSeq	PAIRED	RANDOM	GENOMIC	Mycobacterium tuberculosis variant bovis	ILLUMINA	2015-03-11T00:00:00Z	may-63	SRP053287	PRJNA251692	442250208	sra,fastq	s3,ncbi,gs	s3.us-east-1,ncbi.public,gs.US	440	630771216	250: 05-9563	Cattle	2005	Pathogen.cl	Mexico	North America	Mexico	MB286	Tissue			may-63		Not Collected	Not Collected	Bovine Tuberculosis
370	SRR1791978	319.4 MB	1,674,465	220,3	31,4	65.50%	99.78%	154,80	1,62	371	Mbovis-17, Mbovis-17C	SRR1791978	WGS	SAMN03300336	USDA-NVSL-DBL	public	SRX867640	Illumina MiSeq	PAIRED	RANDOM	GENOMIC	Mycobacterium tuberculosis variant bovis	ILLUMINA	2015-03-11T00:00:00Z	may-59	SRP053287	PRJNA251692	496487965	sra,fastq	ncbi,gs,s3	s3.us-east-1,gs.US,ncbi.public	439	736283281	250: 05-9659	Cattle	2005	Pathogen.cl				MB287	Tissue			may-59		Not Collected	Not Collected	Bovine Tuberculosis
371	SRR1791979	352.0 MB	1,751,480	234,7	30,2	58.50%	99.92%	174,20	3,302	362	Mbovis-17, Mbovis-17A, Mbovis-17A1	SRR1791979	WGS	SAMN03300337	USDA-NVSL-DBL	public	SRX867641	Illumina MiSeq	PAIRED	RANDOM	GENOMIC	Mycobacterium tuberculosis variant bovis	ILLUMINA	2015-03-11T00:00:00Z	may-37	SRP053287	PRJNA251692	529238838	sra,fastq	ncbi,gs,s3	gs.US,s3.us-east-1,ncbi.public	467	818955680	250: 05-9937	Cattle	2005	Pathogen.cl	USA	North America	USA:MN	MB288	Tissue			may-37		Not Collected	Not Collected	Bovine Tuberculosis
372	SRR1791980	478.8 MB	2,422,561	225,8	30,5	59.40%	99.93%	228,60	784	367	Mbovis-17, Mbovis-17A, Mbovis-17A1	SRR1791980	WGS	SAMN03300338	USDA-NVSL-DBL	public	SRX867642	Illumina MiSeq	PAIRED	RANDOM	GENOMIC	Mycobacterium tuberculosis variant bovis	ILLUMINA	2015-03-11T00:00:00Z	may-41	SRP053287	PRJNA251692	744901430	fastq,sra	gs,s3,ncbi	s3.us-east-1,gs.US,ncbi.public	449	1089146362	250: 05-9941	Cattle	2005	Pathogen.cl	USA	North America	USA:MN	MB289	Tissue			may-41		Not Collected	Not Collected	Bovine Tuberculosis
373	SRR1791981	343.9 MB	1,841,456	228,9	32,3	72.90%	99.92%	181,60	3,872	362	Mbovis-17, Mbovis-17A, Mbovis-17A1	SRR1791981	WGS	SAMN03300339	USDA-NVSL-DBL	public	SRX867643	Illumina MiSeq	PAIRED	RANDOM	GENOMIC	Mycobacterium tuberculosis variant bovis	ILLUMINA	2015-03-11T00:00:00Z	may-42	SRP053287	PRJNA251692	530666409	fastq,sra	ncbi,gs,s3	gs.US,s3.us-east-1,ncbi.public	456	840253313	250: 05-9942	Cattle	2005	Pathogen.cl	USA	North America	USA:MN	MB290	Tissue			may-42		Not Collected	Not Collected	Bovine Tuberculosis
374	SRR1791982	250.3 MB	1,237,559	242,4	31,1	65.60%	99.90%	124,60	3,78	365	Mbovis-17, Mbovis-17A, Mbovis-17A1	SRR1791982	WGS	SAMN03300340	USDA-NVSL-DBL	public	SRX867644	Illumina MiSeq	PAIRED	RANDOM	GENOMIC	Mycobacterium tuberculosis variant bovis	ILLUMINA	2015-03-11T00:00:00Z	may-43	SRP053287	PRJNA251692	378891789	sra,fastq	s3,gs,ncbi	gs.US,ncbi.public,s3.us-east-1	483	598899721	250: 05-9943	Cattle	2005	Pathogen.cl	USA	North America	USA:MN	MB291	Tissue			may-43		Not Collected	Not Collected	Bovine Tuberculosis
375	SRR1791983	423.6 MB	2,164,963	225,5	30,9	61.90%	99.91%	208,80	1,762	368	Mbovis-17, Mbovis-17A, Mbovis-17A1	SRR1791983	WGS	SAMN03300341	USDA-NVSL-DBL	public	SRX867645	Illumina MiSeq	PAIRED	RANDOM	GENOMIC	Mycobacterium tuberculosis variant bovis	ILLUMINA	2015-03-11T00:00:00Z	may-45	SRP053287	PRJNA251692	646659677	sra,fastq	ncbi,s3,gs	gs.US,ncbi.public,s3.us-east-1	449	973912658	250: 05-9945	Cattle	2005	Pathogen.cl	USA	North America	USA:MN	MB292	Tissue			may-45		Not Collected	Not Collected	Bovine Tuberculosis
376	SRR1791984	289.5 MB	1,472,865	235,1	31,2	65.70%	99.90%	149,00	3,124	368	Mbovis-17, Mbovis-17A, Mbovis-17A1	SRR1791984	WGS	SAMN03300342	USDA-NVSL-DBL	public	SRX867646	Illumina MiSeq	PAIRED	RANDOM	GENOMIC	Mycobacterium tuberculosis variant bovis	ILLUMINA	2015-03-11T00:00:00Z	may-55	SRP053287	PRJNA251692	442630215	sra,fastq	gs,ncbi,s3	gs.US,ncbi.public,s3.us-east-1	468	689681840	250: 05-9955	Cattle	2005	Pathogen.cl	USA	North America	USA:MN	MB293	Tissue			may-55		Not Collected	Not Collected	Bovine Tuberculosis
377	SRR1791985	141.4 MB	696,028	234,1	28,7	47.90%	99.81%	66,50	734	354	Mbovis-17, Mbovis-17A, Mbovis-17A1	SRR1791985	WGS	SAMN03300343	USDA-NVSL-DBL	public	SRX867647	Illumina MiSeq	PAIRED	RANDOM	GENOMIC	Mycobacterium tuberculosis variant bovis	ILLUMINA	2015-03-11T00:00:00Z	may-63	SRP053287	PRJNA251692	212646084	fastq,sra	ncbi,gs,s3	ncbi.public,gs.US,s3.us-east-1	465	324031735	250: 05-9963	Cattle	2005	Pathogen.cl	USA	North America	USA:MN	MB294	Tissue			may-63		Not Collected	Not Collected	Bovine Tuberculosis
378	SRR1791986	313.0 MB	1,570,307	229,8	30,2	57.60%	99.61%	152,10	8,388	564	Mbovis-01, Mbovis-01A, Mbovis-01A1	SRR1791986	WGS	SAMN03300344	USDA-NVSL-DBL	public	SRX867648	Illumina MiSeq	PAIRED	RANDOM	GENOMIC	Mycobacterium tuberculosis variant bovis	ILLUMINA	2015-03-11T00:00:00Z	06-0380	SRP053287	PRJNA251692	482998231	sra,fastq	gs,s3,ncbi	ncbi.public,s3.us-east-1,gs.US	458	719580998	250: 06-0380	Cattle	2006	Pathogen.cl	USA	North America	USA:MI	MB295	Tissue			06-0380		Not Collected	Not Collected	Bovine Tuberculosis
379	SRR1791987		1.738.910					54,09	64,51%			SRR1791987	WGS	SAMN03300345	USDA-NVSL-DBL	public	SRX867649	Illumina MiSeq	PAIRED	RANDOM	GENOMIC	Mycobacterium tuberculosis variant bovis	ILLUMINA	2015-03-11T00:00:00Z	06-0661	SRP053287	PRJNA251692	429995775	sra,fastq	ncbi,s3,gs	gs.US,s3.us-east-1,ncbi.public	461	590129326	250: 06-0661	Cattle	2006	Pathogen.cl	Mexico	North America	Mexico	MB296	Tissue			06-0661		Not Collected	Not Collected	Bovine Tuberculosis
380	SRR1791988	123.2 MB	587,989	236	23,7	8.40%	99.75%	44,80	802	310	Mbovis-17, Mbovis-17D	SRR1791988	WGS	SAMN03300346	USDA-NVSL-DBL	public	SRX867650	Illumina MiSeq	PAIRED	RANDOM	GENOMIC	Mycobacterium tuberculosis variant bovis	ILLUMINA	2015-03-11T00:00:00Z	06-0703	SRP053287	PRJNA251692	202573889	sra,fastq	gs,ncbi,s3	gs.US,s3.us-east-1,ncbi.public	466	274448268	250: 06-0703	Cattle	2006	Pathogen.cl	Mexico	North America	Mexico	MB297	Tissue			06-0703		Not Collected	Not Collected	Bovine Tuberculosis
381	SRR1791989		3.028.304					120,87	65,03%			SRR1791989	WGS	SAMN03300347	USDA-NVSL-DBL	public	SRX867651	Illumina MiSeq	PAIRED	RANDOM	GENOMIC	Mycobacterium tuberculosis variant bovis	ILLUMINA	2015-03-11T00:00:00Z	06-10752	SRP053287	PRJNA251692	504450252	sra,fastq	s3,gs,ncbi	gs.US,s3.us-east-1,ncbi.public	414	721212533	250: 06-10752	Cattle	2006	Pathogen.cl	Mexico	North America	Mexico	MB298	Tissue			06-10752		Not Collected	Not Collected	Bovine Tuberculosis
382	SRR1791990		3.516.920					163,23	65,11%			SRR1791990	WGS	SAMN03300348	USDA-NVSL-DBL	public	SRX867652	Illumina MiSeq	PAIRED	RANDOM	GENOMIC	Mycobacterium tuberculosis variant bovis	ILLUMINA	2015-03-11T00:00:00Z	06-10883	SRP053287	PRJNA251692	511739194	fastq,sra	ncbi,s3,gs	ncbi.public,s3.us-east-1,gs.US	438	805249743	250: 06-10883	Cattle	2006	Pathogen.cl	Mexico	North America	Mexico	MB299	Tissue			06-10883		Not Collected	Not Collected	Bovine Tuberculosis
383	SRR1791991		3.234.100					150,16	65,35%			SRR1791991	WGS	SAMN03300349	USDA-NVSL-DBL	public	SRX867653	Illumina MiSeq	PAIRED	RANDOM	GENOMIC	Mycobacterium tuberculosis variant bovis	ILLUMINA	2015-03-11T00:00:00Z	06-10884	SRP053287	PRJNA251692	488229800	sra,fastq	s3,ncbi,gs	ncbi.public,s3.us-east-1,gs.US	446	755536787	250: 06-10884	Cattle	2006	Pathogen.cl	Mexico	North America	Mexico	MB300	Tissue			06-10884		Not Collected	Not Collected	Bovine Tuberculosis
384	SRR1791992		1.334.990					67,66	65,00 %			SRR1791992	WGS	SAMN03300350	USDA-NVSL-DBL	public	SRX867654	Illumina MiSeq	PAIRED	RANDOM	GENOMIC	Mycobacterium tuberculosis variant bovis	ILLUMINA	2015-03-11T00:00:00Z	06-10886	SRP053287	PRJNA251692	195326370	sra,fastq	gs,s3,ncbi	gs.US,s3.us-east-1,ncbi.public	488	327656255	250: 06-10886	Cattle	2006	Pathogen.cl	Mexico	North America	Mexico	MB301	Tissue			06-10886		Not Collected	Not Collected	Bovine Tuberculosis
385	SRR1791993		2.379.578					103,26	64,53%			SRR1791993	WGS	SAMN03300351	USDA-NVSL-DBL	public	SRX867655	Illumina MiSeq	PAIRED	RANDOM	GENOMIC	Mycobacterium tuberculosis variant bovis	ILLUMINA	2015-03-11T00:00:00Z	06-10887	SRP053287	PRJNA251692	376487503	fastq,sra	gs,ncbi,s3	s3.us-east-1,gs.US,ncbi.public	425	548167849	250: 06-10887	Cattle	2006	Pathogen.cl	Mexico	North America	Mexico	MB302	Tissue			06-10887		Not Collected	Not Collected	Bovine Tuberculosis
386	SRR1791994	172.1 MB	969,46	221,6	33,6	82.20%	99.84%	94,40	896	350	Mbovis-17, Mbovis-17A, Mbovis-17A1	SRR1791994	WGS	SAMN03300352	USDA-NVSL-DBL	public	SRX867656	Illumina MiSeq	PAIRED	RANDOM	GENOMIC	Mycobacterium tuberculosis variant bovis	ILLUMINA	2015-03-11T00:00:00Z	06-10984	SRP053287	PRJNA251692	292010758	sra,fastq	s3,ncbi,gs	gs.US,ncbi.public,s3.us-east-1	443	430097419	250: 06-10984	Cattle	2006	Pathogen.cl	USA	North America	USA:MN	MB303	Tissue			06-10984		Not Collected	Not Collected	Bovine Tuberculosis
387	SRR1791995	190.0 MB	3,208,947	53	32	73.10%	99.92%	72,50	135,76	338	Mbovis-17, Mbovis-17A, Mbovis-17A1	SRR1791995	WGS	SAMN03300353	USDA-NVSL-DBL	public	SRX867657	Illumina HiSeq 2000	PAIRED	RANDOM	GENOMIC	Mycobacterium tuberculosis variant bovis	ILLUMINA	2015-03-11T00:00:00Z	06-1254	SRP053287	PRJNA251692	238872396	sra,fastq	gs,s3,ncbi	s3.us-east-1,ncbi.public,gs.US	106	340148382	250: 06-1254	Cervid	2006	Pathogen.cl	USA	North America	USA:MN	MB304	Tissue			06-1254		Not Collected	Not Collected	Bovine Tuberculosis
388	SRR1791996	529.0 MB	2,850,292	219,2	31,9	68.80%	99.94%	267,90	2,814	361	Mbovis-17, Mbovis-17A, Mbovis-17A1	SRR1791996	WGS	SAMN03300354	USDA-NVSL-DBL	public	SRX867658	Illumina MiSeq	PAIRED	RANDOM	GENOMIC	Mycobacterium tuberculosis variant bovis	ILLUMINA	2015-03-11T00:00:00Z	06-1531	SRP053287	PRJNA251692	810874067	fastq,sra	s3,ncbi,gs	ncbi.public,gs.US,s3.us-east-1	437	1247394110	250: 06-1531	Cattle	2006	Pathogen.cl	USA	North America	USA:MN	MB305	Tissue			06-1531		Not Collected	Not Collected	Bovine Tuberculosis
389	SRR1791997	322.8 MB	1,542,417	230,8	25,3	23.70%	99.89%	138,10	1,036	350	Mbovis-17, Mbovis-17A, Mbovis-17A1	SRR1791997	WGS	SAMN03300355	USDA-NVSL-DBL	public	SRX867659	Illumina MiSeq	PAIRED	RANDOM	GENOMIC	Mycobacterium tuberculosis variant bovis	ILLUMINA	2015-03-11T00:00:00Z	06-1534	SRP053287	PRJNA251692	501917132	sra,fastq	gs,s3,ncbi	s3.us-east-1,ncbi.public,gs.US	455	702698757	250: 06-1534	Cattle	2006	Pathogen.cl	USA	North America	USA:MN	MB306	Tissue			06-1534		Not Collected	Not Collected	Bovine Tuberculosis
390	SRR1791998		3.956.440					188,25	64,49%			SRR1791998	WGS	SAMN03300356	USDA-NVSL-DBL	public	SRX867660	Illumina MiSeq	PAIRED	RANDOM	GENOMIC	Mycobacterium tuberculosis variant bovis	ILLUMINA	2015-03-11T00:00:00Z	06-1754	SRP053287	PRJNA251692	581718875	sra,fastq	s3,gs,ncbi	ncbi.public,s3.us-east-1,gs.US	445	914713444	250: 06-1754	Cattle	2006	Pathogen.cl	Mexico	North America	Mexico	MB307	Tissue			06-1754		Not Collected	Not Collected	Bovine Tuberculosis
391	SRR1791999	253.1 MB	1,241,407	236,2	30,1	57.80%	99.54%	97,50	507,568	582	Mbovis-01, Mbovis-01A, Mbovis-01A1	SRR1791999	WGS	SAMN03300357	USDA-NVSL-DBL	public	SRX867661	Illumina MiSeq	PAIRED	RANDOM	GENOMIC	Mycobacterium tuberculosis variant bovis	ILLUMINA	2015-03-11T00:00:00Z	06-1787	SRP053287	PRJNA251692	395882119	sra,fastq	gs,s3,ncbi	ncbi.public,gs.US,s3.us-east-1	470	583646669	250: 06-1787	Cattle	2006	Pathogen.cl	USA	North America	USA:MI	MB308	Tissue			06-1787		Not Collected	Not Collected	Bovine Tuberculosis
392	SRR1792000	306.1 MB	1,509,197	234,5	29,9	57.30%	99.60%	116,10	632,336	574	Mbovis-01, Mbovis-01A, Mbovis-01A5	SRR1792000	WGS	SAMN03300358	USDA-NVSL-DBL	public	SRX867662	Illumina MiSeq	PAIRED	RANDOM	GENOMIC	Mycobacterium tuberculosis variant bovis	ILLUMINA	2015-03-11T00:00:00Z	06-1870	SRP053287	PRJNA251692	479537107	sra,fastq	ncbi,s3,gs	gs.US,ncbi.public,s3.us-east-1	468	706356717	250: 06-1870	Cattle	2006	Pathogen.cl	USA	North America	USA:MI	MB309	Tissue			06-1870		Not Collected	Not Collected	Bovine Tuberculosis
393	SRR1792001		4.141.126					193,47	64,73%			SRR1792001	WGS	SAMN03300359	USDA-NVSL-DBL	public	SRX867663	Illumina MiSeq	PAIRED	RANDOM	GENOMIC	Mycobacterium tuberculosis variant bovis	ILLUMINA	2015-03-11T00:00:00Z	jun-16	SRP053287	PRJNA251692	605486407	fastq,sra	s3,gs,ncbi	ncbi.public,s3.us-east-1,gs.US	438	947719684	250: 06-1916	Cattle	2006	Pathogen.cl	Mexico	North America	Mexico	MB310	Tissue			jun-16		Not Collected	Not Collected	Bovine Tuberculosis
394	SRR1792002	124.1 MB	2,091,608	53	31,9	72.70%	99.77%	44,20	362,566	647	Mbovis-14, Mbovis-14B, Mbovis-14B1	SRR1792002	WGS	SAMN03300360	USDA-NVSL-DBL	public	SRX867664	Illumina HiSeq 2000	PAIRED	RANDOM	GENOMIC	Mycobacterium tuberculosis variant bovis	ILLUMINA	2015-03-11T00:00:00Z	jun-01	SRP053287	PRJNA251692	155793754	fastq,sra	s3,gs,ncbi	ncbi.public,gs.US,s3.us-east-1	106	221710448	250: 06-2501	Cattle	2006	Pathogen.cl	USA	North America	USA:TX	MB311	Tissue			jun-01		Not Collected	Not Collected	Bovine Tuberculosis
395	SRR1792003	203.9 MB	1,009,075	229,8	26,4	19.70%	99.83%	81,00	38,652	351	Mbovis-16, Mbovis-16C	SRR1792003	WGS	SAMN03300361	USDA-NVSL-DBL	public	SRX867665	Illumina MiSeq	PAIRED	RANDOM	GENOMIC	Mycobacterium tuberculosis variant bovis	ILLUMINA	2015-03-11T00:00:00Z	jun-48	SRP053287	PRJNA251692	332989799	fastq,sra	gs,ncbi,s3	s3.us-east-1,ncbi.public,gs.US	456	460256392	250: 06-2548	Cattle	2006	Pathogen.cl	Mexico	North America	Mexico	MB312	Tissue			jun-48		Not Collected	Not Collected	Bovine Tuberculosis
396	SRR1792003	203.9 MB	1,009,075	229,8	26,4	19.70%	99.83%	81,00	38,652	351	Mbovis-16, Mbovis-16C	SRR1792003	WGS	SAMN03300361	USDA-NVSL-DBL	public	SRX867665	Illumina MiSeq	PAIRED	RANDOM	GENOMIC	Mycobacterium tuberculosis variant bovis	ILLUMINA	2015-03-11T00:00:00Z	jun-48	SRP053287	PRJNA251692	332989799	fastq,sra	gs,ncbi,s3	s3.us-east-1,ncbi.public,gs.US	456	460256392	250: 06-2548	Cattle	2006	Pathogen.cl	Mexico	North America	Mexico	MB312	Tissue			jun-48		Not Collected	Not Collected	Bovine Tuberculosis
397	SRR1792004	157.2 MB	769,91	231,1	25,7	15.60%	99.80%	60,80	39,172	343	Mbovis-16, Mbovis-16C	SRR1792004	WGS	SAMN03300362	USDA-NVSL-DBL	public	SRX867666	Illumina MiSeq	PAIRED	RANDOM	GENOMIC	Mycobacterium tuberculosis variant bovis	ILLUMINA	2015-03-11T00:00:00Z	jun-50	SRP053287	PRJNA251692	256682649	fastq,sra	ncbi,s3,gs	ncbi.public,s3.us-east-1,gs.US	458	352675783	250: 06-2550	Cattle	2006	Pathogen.cl	Mexico	North America	Mexico	MB313	Tissue			jun-50		Not Collected	Not Collected	Bovine Tuberculosis
398	SRR1792005		5.271.184					227,88	64,39%			SRR1792005	WGS	SAMN03300363	USDA-NVSL-DBL	public	SRX867667	Illumina MiSeq	PAIRED	RANDOM	GENOMIC	Mycobacterium tuberculosis variant bovis	ILLUMINA	2015-03-11T00:00:00Z	jun-92	SRP053287	PRJNA251692	800941984	fastq,sra	s3,ncbi,gs	gs.US,s3.us-east-1,ncbi.public	418	1187161229	250: 06-3192	Cattle	2006	Pathogen.cl	Mexico	North America	Mexico	MB314	Tissue			jun-92		Not Collected	Not Collected	Bovine Tuberculosis
399	SRR1792006	307.0 MB	1,464,794	235,2	29,8	54.50%	99.88%	148,40	528	356	Mbovis-17, Mbovis-17A, Mbovis-17A1	SRR1792006	WGS	SAMN03300364	USDA-NVSL-DBL	public	SRX867668	Illumina MiSeq	PAIRED	RANDOM	GENOMIC	Mycobacterium tuberculosis variant bovis	ILLUMINA	2015-03-11T00:00:00Z	jun-22	SRP053287	PRJNA251692	477756550	sra,fastq	ncbi,s3,gs	s3.us-east-1,gs.US,ncbi.public	470	688619053	250: 06-3322	Cattle	2006	Pathogen.cl	USA	North America	USA:MN	MB315	Tissue			jun-22		Not Collected	Not Collected	Bovine Tuberculosis
400	SRR1792007	456.5 MB	2,446,617	232,5	33	77.30%	99.92%	248,40	1,656	373	Mbovis-17, Mbovis-17A, Mbovis-17A1	SRR1792007	WGS	SAMN03300365	USDA-NVSL-DBL	public	SRX867669	Illumina MiSeq	PAIRED	RANDOM	GENOMIC	Mycobacterium tuberculosis variant bovis	ILLUMINA	2015-03-11T00:00:00Z	jun-45	SRP053287	PRJNA251692	720499215	fastq,sra	gs,s3,ncbi	gs.US,s3.us-east-1,ncbi.public	465	1140038986	250: 06-3345	Cattle	2006	Pathogen.cl	USA	North America	USA:MN	MB316	Tissue			jun-45		Not Collected	Not Collected	Bovine Tuberculosis
401	SRR1792008		1.781.894					60,32	64,44%			SRR1792008	WGS	SAMN03300366	USDA-NVSL-DBL	public	SRX867670	Illumina MiSeq	PAIRED	RANDOM	GENOMIC	Mycobacterium tuberculosis variant bovis	ILLUMINA	2015-03-11T00:00:00Z	jun-30	SRP053287	PRJNA251692	420608966	sra,fastq	s3,gs,ncbi	ncbi.public,gs.US,s3.us-east-1	461	577405999	250: 06-3430	Cattle	2006	Pathogen.cl	Mexico	North America	Mexico	MB317	Tissue			jun-30		Not Collected	Not Collected	Bovine Tuberculosis
402	SRR1792009	410.1 MB	2,076,405	224,1	30,2	56.80%	99.91%	196,20	1,44	362	Mbovis-17, Mbovis-17A, Mbovis-17A1	SRR1792009	WGS	SAMN03300367	USDA-NVSL-DBL	public	SRX867671	Illumina MiSeq	PAIRED	RANDOM	GENOMIC	Mycobacterium tuberculosis variant bovis	ILLUMINA	2015-03-11T00:00:00Z	jun-39	SRP053287	PRJNA251692	640083704	fastq,sra	s3,gs,ncbi	s3.us-east-1,ncbi.public,gs.US	446	927430175	250: 06-3639	Cervid	2006	Pathogen.cl	USA	North America	USA:MN	MB318	Tissue			jun-39		Not Collected	Not Collected	Bovine Tuberculosis
403	SRR1792010	531.0 MB	2,647,597	228	29,8	54.20%	99.93%	253,80	1,944	368	Mbovis-17, Mbovis-17A, Mbovis-17A1	SRR1792010	WGS	SAMN03300368	USDA-NVSL-DBL	public	SRX867672	Illumina MiSeq	PAIRED	RANDOM	GENOMIC	Mycobacterium tuberculosis variant bovis	ILLUMINA	2015-03-11T00:00:00Z	jun-41	SRP053287	PRJNA251692	795936135	fastq,sra	ncbi,s3,gs	s3.us-east-1,ncbi.public,gs.US	453	1200634572	250: 06-3641	Cervid	2006	Pathogen.cl	USA	North America	USA:MN	MB319	Tissue			jun-41		Not Collected	Not Collected	Bovine Tuberculosis
404	SRR1792011	285.3 MB	1,551,748	218,2	31	64.00%	99.64%	104,40	713,492	2,568	Mbovis-01, Mbovis-01A, Mbovis-01A1	SRR1792011	WGS	SAMN03300369	USDA-NVSL-DBL	public	SRX867673	Illumina MiSeq	PAIRED	RANDOM	GENOMIC	Mycobacterium tuberculosis variant bovis	ILLUMINA	2015-03-11T00:00:00Z	jun-31	SRP053287	PRJNA251692	435413531	fastq,sra	ncbi,s3,gs	s3.us-east-1,gs.US,ncbi.public	431	670071427	250: 06-4031	Cattle	2006	Pathogen.cl	USA	North America	USA:MI	MB320	Tissue			jun-31		Not Collected	Not Collected	Bovine Tuberculosis
405	SRR1792012	411.5 MB	2,088,762	230,4	30,6	61.20%	99.60%	179,80	451,318	881	Mbovis-01, Mbovis-01A, Mbovis-01A1	SRR1792012	WGS	SAMN03300370	USDA-NVSL-DBL	public	SRX867674	Illumina MiSeq	PAIRED	RANDOM	GENOMIC	Mycobacterium tuberculosis variant bovis	ILLUMINA	2015-03-11T00:00:00Z	jun-43	SRP053287	PRJNA251692	630841898	sra,fastq	ncbi,s3,gs	s3.us-east-1,ncbi.public,gs.US	458	958439512	250: 06-4043	Cattle	2006	Pathogen.cl	USA	North America	USA:MI	MB321	Tissue			jun-43		Not Collected	Not Collected	Bovine Tuberculosis
406	SRR1792013		3.723.286					168,63	64,54%			SRR1792013	WGS	SAMN03300371	USDA-NVSL-DBL	public	SRX867675	Illumina MiSeq	PAIRED	RANDOM	GENOMIC	Mycobacterium tuberculosis variant bovis	ILLUMINA	2015-03-11T00:00:00Z	jun-48	SRP053287	PRJNA251692	608030046	fastq,sra	s3,gs,ncbi	ncbi.public,s3.us-east-1,gs.US	449	890656094	250: 06-4348	Cattle	2006	Pathogen.cl	Mexico	North America	Mexico	MB322	Tissue			jun-48		Not Collected	Not Collected	Bovine Tuberculosis
407	SRR1792014	348.8 MB	1,814,049	235,4	32,3	73.20%	99.63%	183,60	22,662	602	Mbovis-05, Mbovis-05A	SRR1792014	WGS	SAMN03300372	USDA-NVSL-DBL	public	SRX867676	Illumina MiSeq	PAIRED	RANDOM	GENOMIC	Mycobacterium tuberculosis variant bovis	ILLUMINA	2015-03-11T00:00:00Z	jun-87	SRP053287	PRJNA251692	545764340	fastq,sra	ncbi,gs,s3	ncbi.public,gs.US,s3.us-east-1	469	852583704	250: 06-4387	Sus scrofa	2006	Pathogen.cl	USA	North America	USA:HI	MB323	Tissue			jun-87		Not Collected	Not Collected	Bovine Tuberculosis
408	SRR1792015		1.826.270					59,54	64,63%			SRR1792015	WGS	SAMN03300373	USDA-NVSL-DBL	public	SRX867677	Illumina MiSeq	PAIRED	RANDOM	GENOMIC	Mycobacterium tuberculosis variant bovis	ILLUMINA	2015-03-11T00:00:00Z	jun-04	SRP053287	PRJNA251692	436951076	sra,fastq	s3,ncbi,gs	gs.US,s3.us-east-1,ncbi.public	468	600202242	250: 06-4904	Cattle	2006	Pathogen.cl	Mexico	North America	Mexico	MB324	Tissue			jun-04		Not Collected	Not Collected	Bovine Tuberculosis
409	SRR1792016		4.732.380					199,44	64,31%			SRR1792016	WGS	SAMN03300374	USDA-NVSL-DBL	public	SRX867678	Illumina MiSeq	PAIRED	RANDOM	GENOMIC	Mycobacterium tuberculosis variant bovis	ILLUMINA	2015-03-11T00:00:00Z	jun-45	SRP053287	PRJNA251692	688684810	sra,fastq	gs,s3,ncbi	gs.US,ncbi.public,s3.us-east-1	405	1031063824	250: 06-5345	Cattle	2006	Pathogen.cl	Mexico	North America	Mexico	MB325	Tissue			jun-45		Not Collected	Not Collected	Bovine Tuberculosis
410	SRR1792017	353.7 MB	1,896,780	220,7	32	69.50%	99.89%	179,30	22,916	341	Mbovis-17, Mbovis-17B, Mbovis-17B1	SRR1792017	WGS	SAMN03300375	USDA-NVSL-DBL	public	SRX867679	Illumina MiSeq	PAIRED	RANDOM	GENOMIC	Mycobacterium tuberculosis variant bovis	ILLUMINA	2015-03-11T00:00:00Z	jun-39	SRP053287	PRJNA251692	533241338	sra,fastq	s3,ncbi,gs	s3.us-east-1,gs.US,ncbi.public	438	832284887	250: 06-5439	Cattle	2006	Pathogen.cl				MB326	Tissue			jun-39		Not Collected	Not Collected	Bovine Tuberculosis
411	SRR1792018	380.6 MB	1,923,880	228,7	30,5	60.10%	99.60%	187,90	3,382	558	Mbovis-01, Mbovis-01D, Mbovis-01D6	SRR1792018	WGS	SAMN03300376	USDA-NVSL-DBL	public	SRX867680	Illumina MiSeq	PAIRED	RANDOM	GENOMIC	Mycobacterium tuberculosis variant bovis	ILLUMINA	2015-03-11T00:00:00Z	jun-20	SRP053287	PRJNA251692	587513779	fastq,sra	ncbi,gs,s3	gs.US,ncbi.public,s3.us-east-1	454	875349430	250: 06-5620	Cattle	2006	Pathogen.cl	USA	North America	USA:MI	MB327	Tissue			jun-20		Not Collected	Not Collected	Bovine Tuberculosis
412	SRR1792019	376.1 MB	1,916,031	229,3	31	63.90%	99.61%	188,40	3,596	573	Mbovis-01, Mbovis-01A, Mbovis-01A1	SRR1792019	WGS	SAMN03300377	USDA-NVSL-DBL	public	SRX867681	Illumina MiSeq	PAIRED	RANDOM	GENOMIC	Mycobacterium tuberculosis variant bovis	ILLUMINA	2015-03-11T00:00:00Z	jun-07	SRP053287	PRJNA251692	586551741	fastq,sra	s3,gs,ncbi	s3.us-east-1,ncbi.public,gs.US	457	877059591	250: 06-6007	Cattle	2006	Pathogen.cl	USA	North America	USA:MI	MB328	Tissue			jun-07		Not Collected	Not Collected	Bovine Tuberculosis
413	SRR1792020		3.141.160					138,82	64,47%			SRR1792020	WGS	SAMN03300378	USDA-NVSL-DBL	public	SRX867682	Illumina MiSeq	PAIRED	RANDOM	GENOMIC	Mycobacterium tuberculosis variant bovis	ILLUMINA	2015-03-11T00:00:00Z	jun-79	SRP053287	PRJNA251692	520072166	sra,fastq	s3,ncbi,gs	s3.us-east-1,gs.US,ncbi.public	438	749010876	250: 06-6079	Cattle	2006	Pathogen.cl	Mexico	North America	Mexico	MB329	Tissue			jun-79		Not Collected	Not Collected	Bovine Tuberculosis
414	SRR1792021	247.0 MB	1,198,269	233,7	29	48.40%	99.56%	117,60	1,668	544	Mbovis-01, Mbovis-01A, Mbovis-01A5	SRR1792021	WGS	SAMN03300379	USDA-NVSL-DBL	public	SRX867683	Illumina MiSeq	PAIRED	RANDOM	GENOMIC	Mycobacterium tuberculosis variant bovis	ILLUMINA	2015-03-11T00:00:00Z	jun-46	SRP053287	PRJNA251692	388444356	sra,fastq	gs,s3,ncbi	s3.us-east-1,gs.US,ncbi.public	465	557212290	250: 06-6546	Raccoon	2006	Pathogen.cl	USA	North America	USA:MI	MB330	Tissue			jun-46		Not Collected	Not Collected	Bovine Tuberculosis
415	SRR1792022	354.7 MB	1,763,401	229,8	27,9	40.30%	99.62%	103,60	1,183,010	3,263	Mbovis-01, Mbovis-01A, Mbovis-01A1	SRR1792022	WGS	SAMN03300380	USDA-NVSL-DBL	public	SRX867684	Illumina MiSeq	PAIRED	RANDOM	GENOMIC	Mycobacterium tuberculosis variant bovis	ILLUMINA	2015-03-11T00:00:00Z	jun-66	SRP053287	PRJNA251692	544667522	fastq,sra	ncbi,gs,s3	s3.us-east-1,gs.US,ncbi.public	453	799848049	250: 06-6566	Raccoon	2006	Pathogen.cl	USA	North America	USA:MI	MB331	Tissue			jun-66		Not Collected	Not Collected	Bovine Tuberculosis
416	SRR1792023	326.9 MB	1,714,176	226,4	31,3	66.30%	99.60%	165,80	3,152	570	Mbovis-01, Mbovis-01A, Mbovis-01A1	SRR1792023	WGS	SAMN03300381	USDA-NVSL-DBL	public	SRX867685	Illumina MiSeq	PAIRED	RANDOM	GENOMIC	Mycobacterium tuberculosis variant bovis	ILLUMINA	2015-03-11T00:00:00Z	jun-87	SRP053287	PRJNA251692	490622153	fastq,sra	s3,gs,ncbi	ncbi.public,gs.US,s3.us-east-1	450	772393298	250: 06-6987	Cattle	2006	Pathogen.cl	USA	North America	USA:MI	MB332	Tissue			jun-87		Not Collected	Not Collected	Bovine Tuberculosis
417	SRR1792024	261.4 MB	1,240,352	237,6	27,5	38.90%	99.55%	105,30	293,334	772	Mbovis-01, Mbovis-01C, Mbovis-01C1	SRR1792024	WGS	SAMN03300382	USDA-NVSL-DBL	public	SRX867686	Illumina MiSeq	PAIRED	RANDOM	GENOMIC	Mycobacterium tuberculosis variant bovis	ILLUMINA	2015-03-11T00:00:00Z	jun-09	SRP053287	PRJNA251692	400505133	sra,fastq	gs,ncbi,s3	ncbi.public,s3.us-east-1,gs.US	472	586124306	250: 06-8109	Opossum	2006	Pathogen.cl	USA	North America	USA:MI	MB333	Tissue			jun-09		Not Collected	Not Collected	Bovine Tuberculosis
418	SRR1792025	415.6 MB	2,069,656	226,5	28,4	43.30%	99.62%	156,30	722,632	1,628	Mbovis-01, Mbovis-01C, Mbovis-01C1	SRR1792025	WGS	SAMN03300383	USDA-NVSL-DBL	public	SRX867687	Illumina MiSeq	PAIRED	RANDOM	GENOMIC	Mycobacterium tuberculosis variant bovis	ILLUMINA	2015-03-11T00:00:00Z	jun-10	SRP053287	PRJNA251692	633880830	sra,fastq	s3,ncbi,gs	gs.US,ncbi.public,s3.us-east-1	448	928381919	250: 06-8110	Opossum	2006	Pathogen.cl	USA	North America	USA:MI	MB334	Tissue			jun-10		Not Collected	Not Collected	Bovine Tuberculosis
419	SRR1792026		3.232.528					141,47	64,43%			SRR1792026	WGS	SAMN03300384	USDA-NVSL-DBL	public	SRX867688	Illumina MiSeq	PAIRED	RANDOM	GENOMIC	Mycobacterium tuberculosis variant bovis	ILLUMINA	2015-03-11T00:00:00Z	jun-27	SRP053287	PRJNA251692	510381895	fastq,sra	gs,s3,ncbi	gs.US,s3.us-east-1,ncbi.public	427	748147626	250: 06-8427	Cattle	2006	Pathogen.cl	Mexico	North America	Mexico	MB335	Tissue			jun-27		Not Collected	Not Collected	Bovine Tuberculosis
420	SRR1792027		3.069.828					141,40	64,49%			SRR1792027	WGS	SAMN03300385	USDA-NVSL-DBL	public	SRX867689	Illumina MiSeq	PAIRED	RANDOM	GENOMIC	Mycobacterium tuberculosis variant bovis	ILLUMINA	2015-03-11T00:00:00Z	jun-71	SRP053287	PRJNA251692	488211263	sra,fastq	gs,ncbi,s3	s3.us-east-1,gs.US,ncbi.public	444	721996973	250: 06-8471	Cattle	2006	Pathogen.cl	Mexico	North America	Mexico	MB336	Tissue			jun-71		Not Collected	Not Collected	Bovine Tuberculosis
421	SRR1792028		4.371.610					188,76	64,47%			SRR1792028	WGS	SAMN03300386	USDA-NVSL-DBL	public	SRX867690	Illumina MiSeq	PAIRED	RANDOM	GENOMIC	Mycobacterium tuberculosis variant bovis	ILLUMINA	2015-03-11T00:00:00Z	jun-91	SRP053287	PRJNA251692	693166569	fastq,sra	s3,ncbi,gs	ncbi.public,gs.US,s3.us-east-1	426	1012964049	250: 06-8591	Cattle	2006	Pathogen.cl	Mexico	North America	Mexico	MB337	Tissue			jun-91		Not Collected	Not Collected	Bovine Tuberculosis
422	SRR1792029		3.607.170					166,99	64,45%			SRR1792029	WGS	SAMN03300387	USDA-NVSL-DBL	public	SRX867691	Illumina MiSeq	PAIRED	RANDOM	GENOMIC	Mycobacterium tuberculosis variant bovis	ILLUMINA	2015-03-11T00:00:00Z	jun-16	SRP053287	PRJNA251692	577707853	fastq,sra	gs,ncbi,s3	s3.us-east-1,gs.US,ncbi.public	448	853366898	250: 06-8716	Cattle	2006	Pathogen.cl	Mexico	North America	Mexico	MB338	Tissue			jun-16		Not Collected	Not Collected	Bovine Tuberculosis
423	SRR1792030		3.515.808					160,22	64,44%			SRR1792030	WGS	SAMN03300388	USDA-NVSL-DBL	public	SRX867692	Illumina MiSeq	PAIRED	RANDOM	GENOMIC	Mycobacterium tuberculosis variant bovis	ILLUMINA	2015-03-11T00:00:00Z	jun-63	SRP053287	PRJNA251692	580958952	fastq,sra	gs,ncbi,s3	s3.us-east-1,gs.US,ncbi.public	447	841465480	250: 06-9163	Cattle	2006	Pathogen.cl	Mexico	North America	Mexico	MB339	Tissue			jun-63		Not Collected	Not Collected	Bovine Tuberculosis
424	SRR1792031		3.774.884					170,12	64,44%			SRR1792031	WGS	SAMN03300389	USDA-NVSL-DBL	public	SRX867693	Illumina MiSeq	PAIRED	RANDOM	GENOMIC	Mycobacterium tuberculosis variant bovis	ILLUMINA	2015-03-11T00:00:00Z	jun-64	SRP053287	PRJNA251692	587447442	fastq,sra	s3,ncbi,gs	s3.us-east-1,ncbi.public,gs.US	433	871833408	250: 06-9164	Cattle	2006	Pathogen.cl	Mexico	North America	Mexico	MB340	Tissue			jun-64		Not Collected	Not Collected	Bovine Tuberculosis
425	SRR1792032	374.8 MB	1,942,226	223,9	30,9	62.00%	99.65%	184,90	1,312	566	Mbovis-01, Mbovis-01A	SRR1792032	WGS	SAMN03300390	USDA-NVSL-DBL	public	SRX867694	Illumina MiSeq	PAIRED	RANDOM	GENOMIC	Mycobacterium tuberculosis variant bovis	ILLUMINA	2015-03-11T00:00:00Z	jun-83	SRP053287	PRJNA251692	570734020	sra,fastq	ncbi,gs,s3	gs.US,ncbi.public,s3.us-east-1	445	865593892	250: 06-9383	Raccoon	2006	Pathogen.cl	USA	North America	USA:MI	MB341	Tissue			jun-83		Not Collected	Not Collected	Bovine Tuberculosis
426	SRR1792033		4.433.916					216,25	64,71%			SRR1792033	WGS	SAMN03300391	USDA-NVSL-DBL	public	SRX867695	Illumina MiSeq	PAIRED	RANDOM	GENOMIC	Mycobacterium tuberculosis variant bovis	ILLUMINA	2015-03-11T00:00:00Z	jun-96	SRP053287	PRJNA251692	708421543	sra,fastq	s3,ncbi,gs	ncbi.public,gs.US,s3.us-east-1	481	1089403486	250: 06-9596	Cattle	2006	Pathogen.cl	Mexico	North America	Mexico	MB342	Tissue			jun-96		Not Collected	Not Collected	Bovine Tuberculosis
427	SRR1792034	388.4 MB	2,159,986	218,9	32,5	73.00%	99.69%	203,10	1,694	580	Mbovis-06, Mbovis-06A	SRR1792034	WGS	SAMN03300392	USDA-NVSL-DBL	public	SRX867696	Illumina MiSeq	PAIRED	RANDOM	GENOMIC	Mycobacterium tuberculosis variant bovis	ILLUMINA	2015-03-11T00:00:00Z	jun-53	SRP053287	PRJNA251692	573890731	sra,fastq	gs,s3,ncbi	s3.us-east-1,gs.US,ncbi.public	435	940600496	250: 06-9653	Cattle	2006	Pathogen.cl	USA	North America	USA:SD	MB343	Tissue			jun-53		Not Collected	Not Collected	Bovine Tuberculosis
428	SRR1792035		3.381.214					149,42	65,25%			SRR1792035	WGS	SAMN03300393	USDA-NVSL-DBL	public	SRX867697	Illumina MiSeq	PAIRED	RANDOM	GENOMIC	Mycobacterium tuberculosis variant bovis	ILLUMINA	2015-03-11T00:00:00Z	jun-41	SRP053287	PRJNA251692	563467738	sra,fastq	gs,s3,ncbi	ncbi.public,s3.us-east-1,gs.US	441	807628072	250: 06-9741	Cattle	2006	Pathogen.cl	Mexico	North America	Mexico	MB344	Tissue			jun-41		Not Collected	Not Collected	Bovine Tuberculosis
429	SRR1792036		4.011.216					180,00	64,65%			SRR1792036	WGS	SAMN03300394	USDA-NVSL-DBL	public	SRX867698	Illumina MiSeq	PAIRED	RANDOM	GENOMIC	Mycobacterium tuberculosis variant bovis	ILLUMINA	2015-03-11T00:00:00Z	07-0554	SRP053287	PRJNA251692	623640584	sra,fastq	s3,gs,ncbi	gs.US,ncbi.public,s3.us-east-1	432	923150870	250: 07-0554	Cattle	2007	Pathogen.cl	Mexico	North America	Mexico	MB345	Tissue			07-0554		Not Collected	Not Collected	Bovine Tuberculosis
430	SRR1792037	224.8 MB	1,089,715	234,8	29,6	53.50%	99.57%	102,60	107,318	556	Mbovis-01, Mbovis-01A, Mbovis-01A4	SRR1792037	WGS	SAMN03300395	USDA-NVSL-DBL	public	SRX867699	Illumina MiSeq	PAIRED	RANDOM	GENOMIC	Mycobacterium tuberculosis variant bovis	ILLUMINA	2015-03-11T00:00:00Z	07-0578	SRP053287	PRJNA251692	358849012	fastq,sra	gs,s3,ncbi	s3.us-east-1,ncbi.public,gs.US	468	510067553	250: 07-0578	Cervid	2007	Pathogen.cl	USA	North America	USA:MI	MB346	Tissue			07-0578		Not Collected	Not Collected	Bovine Tuberculosis
431	SRR1792038	1.0 GB	5,914,675	223,1	33,9	82.80%	99.97%	555,50	3,556	384	Mbovis-17, Mbovis-17A, Mbovis-17A1	SRR1792038	WGS	SAMN03300396	USDA-NVSL-DBL	public	SRX867700	Illumina MiSeq	PAIRED	RANDOM	GENOMIC	Mycobacterium tuberculosis variant bovis	ILLUMINA	2015-03-11T00:00:00Z	07-0608	SRP053287	PRJNA251692	1580195427	fastq,sra	s3,gs,ncbi	s3.us-east-1,gs.US,ncbi.public	445	2637233905	250: 07-0608	Cattle	2007	Pathogen.cl	USA	North America	USA:MN	MB347	Tissue			07-0608		Not Collected	Not Collected	Bovine Tuberculosis
432	SRR1792039		4.548.506					226,81	64,86%			SRR1792039	WGS	SAMN03300397	USDA-NVSL-DBL	public	SRX867701	Illumina MiSeq	PAIRED	RANDOM	GENOMIC	Mycobacterium tuberculosis variant bovis	ILLUMINA	2015-03-11T00:00:00Z	07-0676	SRP053287	PRJNA251692	606061620	fastq,sra	s3,gs,ncbi	gs.US,ncbi.public,s3.us-east-1	454	1054072761	250: 07-0676	Cattle	2007	Pathogen.cl	Mexico	North America	Mexico	MB348	Tissue			07-0676		Not Collected	Not Collected	Bovine Tuberculosis
433	SRR1792040		3.621.744					174,38	65,37%			SRR1792040	WGS	SAMN03300398	USDA-NVSL-DBL	public	SRX867702	Illumina MiSeq	PAIRED	RANDOM	GENOMIC	Mycobacterium tuberculosis variant bovis	ILLUMINA	2015-03-11T00:00:00Z	07-10012	SRP053287	PRJNA251692	480572005	fastq,sra	gs,s3,ncbi	s3.us-east-1,ncbi.public,gs.US	441	822564623	250: 07-10012	Cattle	2007	Pathogen.cl	Mexico	North America	Mexico	MB349	Tissue			07-10012		Not Collected	Not Collected	Bovine Tuberculosis
434	SRR1792041		3.135.222					145,49	65,26%			SRR1792041	WGS	SAMN03300399	USDA-NVSL-DBL	public	SRX867703	Illumina MiSeq	PAIRED	RANDOM	GENOMIC	Mycobacterium tuberculosis variant bovis	ILLUMINA	2015-03-11T00:00:00Z	07-10613	SRP053287	PRJNA251692	405032663	sra,fastq	s3,ncbi,gs	ncbi.public,gs.US,s3.us-east-1	426	691980951	250: 07-10613	Cattle	2007	Pathogen.cl	Mexico	North America	Mexico	MB350	Tissue			07-10613		Not Collected	Not Collected	Bovine Tuberculosis
435	SRR1792042	175.2 MB	2,966,692	54	33,8	80.80%	99.70%	65,20	8,936	493	Mbovis-07, Mbovis-07B, Mbovis-07B2	SRR1792042	WGS	SAMN03300400	USDA-NVSL-DBL	public	SRX867704	Illumina HiSeq 2000	PAIRED	RANDOM	GENOMIC	Mycobacterium tuberculosis variant bovis	ILLUMINA	2015-03-11T00:00:00Z	07-11952	SRP053287	PRJNA251692	217090230	fastq,sra	ncbi,gs,s3	ncbi.public,s3.us-east-1,gs.US	108	320402736	250: 07-11952	Cattle	2007	Pathogen.cl	USA	North America	USA:KS	MB351	Tissue			07-11952		Not Collected	Not Collected	Bovine Tuberculosis
436	SRR1792043	211.4 MB	1,027,799	225,9	29,2	47.80%	99.89%	98,70	714	358	Mbovis-17, Mbovis-17A, Mbovis-17A1	SRR1792043	WGS	SAMN03300401	USDA-NVSL-DBL	public	SRX867705	Illumina MiSeq	PAIRED	RANDOM	GENOMIC	Mycobacterium tuberculosis variant bovis	ILLUMINA	2015-03-11T00:00:00Z	07-1287	SRP053287	PRJNA251692	327730519	sra,fastq	ncbi,s3,gs	s3.us-east-1,ncbi.public,gs.US	449	461562132	250: 07-1287	Cervid	2007	Pathogen.cl	USA	North America	USA:MN	MB352	Tissue			07-1287		Not Collected	Not Collected	Bovine Tuberculosis
437	SRR1792044	261.4 MB	1,276,866	227	28,9	46.70%	99.92%	121,80	540	356	Mbovis-17, Mbovis-17A, Mbovis-17A1	SRR1792044	WGS	SAMN03300402	USDA-NVSL-DBL	public	SRX867706	Illumina MiSeq	PAIRED	RANDOM	GENOMIC	Mycobacterium tuberculosis variant bovis	ILLUMINA	2015-03-11T00:00:00Z	07-1366	SRP053287	PRJNA251692	407160432	fastq,sra	ncbi,s3,gs	s3.us-east-1,gs.US,ncbi.public	450	574919619	250: 07-1366	Cervid	2007	Pathogen.cl	USA	North America	USA:MN	MB353	Tissue			07-1366		Not Collected	Not Collected	Bovine Tuberculosis
438	SRR1792045	463.2 MB	2,409,907	223,4	31,3	65.60%	99.69%	230,20	1,422	555	Mbovis-07, Mbovis-07B, Mbovis-07B2	SRR1792045	WGS	SAMN03300403	USDA-NVSL-DBL	public	SRX867707	Illumina MiSeq	PAIRED	RANDOM	GENOMIC	Mycobacterium tuberculosis variant bovis	ILLUMINA	2015-03-11T00:00:00Z	07-1437	SRP053287	PRJNA251692	708533294	sra,fastq	gs,s3,ncbi	s3.us-east-1,gs.US,ncbi.public	445	1072777325	250: 07-1437	Cattle	2007	Pathogen.cl	USA	North America	USA:OK	MB354	Tissue			07-1437		Not Collected	Not Collected	Bovine Tuberculosis
439	SRR1792046		2.767.050					126,82	65,43%			SRR1792046	WGS	SAMN03300404	USDA-NVSL-DBL	public	SRX867708	Illumina MiSeq	PAIRED	RANDOM	GENOMIC	Mycobacterium tuberculosis variant bovis	ILLUMINA	2015-03-11T00:00:00Z	07-1682	SRP053287	PRJNA251692	411634421	sra,fastq	gs,s3,ncbi	s3.us-east-1,gs.US,ncbi.public	438	643442116	250: 07-1682	Cattle	2007	Pathogen.cl	Mexico	North America	Mexico	MB355	Tissue			07-1682		Not Collected	Not Collected	Bovine Tuberculosis
440	SRR1792047	88.5 MB	408,456	241,7	26,3	31.40%	99.24%	41,10	512	505	Mbovis-06, Mbovis-06A	SRR1792047	WGS	SAMN03300405	USDA-NVSL-DBL	public	SRX867709	Illumina MiSeq	PAIRED	RANDOM	GENOMIC	Mycobacterium tuberculosis variant bovis	ILLUMINA	2015-03-11T00:00:00Z	jul-63	SRP053287	PRJNA251692	136161343	sra,fastq	s3,ncbi,gs	s3.us-east-1,ncbi.public,gs.US	482	196923476	250: 07-2063	Cattle	2007	Pathogen.cl	Mexico	North America	Mexico	MB356	Tissue			jul-63		Not Collected	Not Collected	Bovine Tuberculosis
441	SRR1792048	393.8 MB	2,047,399	222	30,9	62.10%	99.94%	192,80	1,338	365	Mbovis-17, Mbovis-17A, Mbovis-17A1	SRR1792048	WGS	SAMN03300406	USDA-NVSL-DBL	public	SRX867710	Illumina MiSeq	PAIRED	RANDOM	GENOMIC	Mycobacterium tuberculosis variant bovis	ILLUMINA	2015-03-11T00:00:00Z	jul-55	SRP053287	PRJNA251692	598101130	fastq,sra	gs,s3,ncbi	ncbi.public,gs.US,s3.us-east-1	441	904783451	250: 07-2555	Cervid	2007	Pathogen.cl	USA	North America	USA:MN	MB357	Tissue			jul-55		Not Collected	Not Collected	Bovine Tuberculosis
442	SRR1792049	673.1 MB	3,885,105	218,4	33,6	80.80%	99.94%	364,90	2,618	379	Mbovis-17, Mbovis-17A, Mbovis-17A1	SRR1792049	WGS	SAMN03300407	USDA-NVSL-DBL	public	SRX867711	Illumina MiSeq	PAIRED	RANDOM	GENOMIC	Mycobacterium tuberculosis variant bovis	ILLUMINA	2015-03-11T00:00:00Z	jul-80	SRP053287	PRJNA251692	1023418139	sra,fastq	ncbi,s3,gs	gs.US,s3.us-east-1,ncbi.public	436	1696979322	250: 07-3280	Cervid	2007	Pathogen.cl	USA	North America	USA:MN	MB358	Tissue			jul-80		Not Collected	Not Collected	Bovine Tuberculosis
443	SRR1792050	326.6 MB	1,724,929	229,9	31,9	70.20%	99.67%	169,30	3,468	576	Mbovis-01, Mbovis-01B, Mbovis-01B2	SRR1792050	WGS	SAMN03300408	USDA-NVSL-DBL	public	SRX867712	Illumina MiSeq	PAIRED	RANDOM	GENOMIC	Mycobacterium tuberculosis variant bovis	ILLUMINA	2015-03-11T00:00:00Z	jul-57	SRP053287	PRJNA251692	500769106	fastq,sra	s3,gs,ncbi	ncbi.public,s3.us-east-1,gs.US	458	791635533	250: 07-3557	Cattle	2007	Pathogen.cl	USA	North America	USA:MI	MB359	Tissue			jul-57		Not Collected	Not Collected	Bovine Tuberculosis
444	SRR1792051	379.4 MB	2,008,444	224,8	31,8	68.90%	99.95%	194,00	1,532	361	Mbovis-17, Mbovis-17A	SRR1792051	WGS	SAMN03300409	USDA-NVSL-DBL	public	SRX867713	Illumina MiSeq	PAIRED	RANDOM	GENOMIC	Mycobacterium tuberculosis variant bovis	ILLUMINA	2015-03-11T00:00:00Z	jul-80	SRP053287	PRJNA251692	581747736	sra,fastq	gs,s3,ncbi	s3.us-east-1,gs.US,ncbi.public	448	900322931	250: 07-4480	Cattle	2007	Pathogen.cl	USA	North America	USA:CO	MB360	Tissue			jul-80		Not Collected	Not Collected	Bovine Tuberculosis
445	SRR1792053	410.1 MB	2,044,187	229,2	29,3	49.30%	99.61%	192,80	1,518	562	Mbovis-01, Mbovis-01A, Mbovis-01A5	SRR1792053	WGS	SAMN03300411	USDA-NVSL-DBL	public	SRX867715	Illumina MiSeq	PAIRED	RANDOM	GENOMIC	Mycobacterium tuberculosis variant bovis	ILLUMINA	2015-03-11T00:00:00Z	jul-23	SRP053287	PRJNA251692	643181393	sra,fastq	ncbi,gs,s3	s3.us-east-1,ncbi.public,gs.US	455	931778970	250: 07-5123	Racoon	2007	Pathogen.cl	USA	North America	USA:MI	MB362	Tissue			jul-23		Not Collected	Not Collected	Bovine Tuberculosis
446	SRR1792054	240.1 MB	1,234,480	226,3	29,9	55.80%	99.63%	113,00	1,508	566	Mbovis-01, Mbovis-01D, Mbovis-01D5	SRR1792054	WGS	SAMN03300412	USDA-NVSL-DBL	public	SRX867716	Illumina MiSeq	PAIRED	RANDOM	GENOMIC	Mycobacterium tuberculosis variant bovis	ILLUMINA	2015-03-11T00:00:00Z	jul-38	SRP053287	PRJNA251692	380059157	fastq,sra	s3,gs,ncbi	gs.US,s3.us-east-1,ncbi.public	450	555525318	250: 07-5138	Opossum	2007	Pathogen.cl	USA	North America	USA:MI	MB363	Tissue			jul-38		Not Collected	Not Collected	Bovine Tuberculosis
447	SRR1792055	195.3 MB	1,021,285	222,4	30,2	57.80%	99.60%	93,90	980	558	Mbovis-01, Mbovis-01C, Mbovis-01C1	SRR1792055	WGS	SAMN03300413	USDA-NVSL-DBL	public	SRX867717	Illumina MiSeq	PAIRED	RANDOM	GENOMIC	Mycobacterium tuberculosis variant bovis	ILLUMINA	2015-03-11T00:00:00Z	jul-51	SRP053287	PRJNA251692	306488167	fastq,sra	ncbi,gs,s3	ncbi.public,s3.us-east-1,gs.US	440	450239614	250: 07-5151	Opossum	2007	Pathogen.cl	USA	North America	USA:MI	MB364	Tissue			jul-51		Not Collected	Not Collected	Bovine Tuberculosis
448	SRR1792056	348.7 MB	1,776,892	234,7	31,1	64.50%	99.63%	177,30	3,556	587	Mbovis-01, Mbovis-01A, Mbovis-01A5, Mbovis-01C, Mbovis-01C2	SRR1792056	WGS	SAMN03300414	USDA-NVSL-DBL	public	SRX867718	Illumina MiSeq	PAIRED	RANDOM	GENOMIC	Mycobacterium tuberculosis variant bovis	ILLUMINA	2015-03-11T00:00:00Z	jul-72	SRP053287	PRJNA251692	527663644	sra,fastq	ncbi,gs,s3	s3.us-east-1,gs.US,ncbi.public	467	830742502	250: 07-5172	Opossum	2007	Pathogen.cl	USA	North America	USA:MI	MB365	Tissue			jul-72		Not Collected	Not Collected	Bovine Tuberculosis
449	SRR1792057	268.8 MB	1,399,593	228	31,2	64.30%	99.62%	136,40	3,152	577	Mbovis-01, Mbovis-01A, Mbovis-01A5, Mbovis-01C2	SRR1792057	WGS	SAMN03300415	USDA-NVSL-DBL	public	SRX867719	Illumina MiSeq	PAIRED	RANDOM	GENOMIC	Mycobacterium tuberculosis variant bovis	ILLUMINA	2015-03-11T00:00:00Z	jul-73	SRP053287	PRJNA251692	406572918	sra,fastq	gs,s3,ncbi	ncbi.public,s3.us-east-1,gs.US	454	635717550	250: 07-5173	Opossum	2007	Pathogen.cl	USA	North America	USA:MI	MB366	Tissue			jul-73		Not Collected	Not Collected	Bovine Tuberculosis
450	SRR1792058	241.5 MB	1,227,569	235,5	31,1	65.00%	99.63%	123,20	2,966	553	Mbovis-01, Mbovis-01B, Mbovis-01B2	SRR1792058	WGS	SAMN03300416	USDA-NVSL-DBL	public	SRX867720	Illumina MiSeq	PAIRED	RANDOM	GENOMIC	Mycobacterium tuberculosis variant bovis	ILLUMINA	2015-03-11T00:00:00Z	jul-80	SRP053287	PRJNA251692	370393150	fastq,sra	s3,ncbi,gs	s3.us-east-1,gs.US,ncbi.public	470	577018795	250: 07-5180	Opossum	2007	Pathogen.cl	USA	North America	USA:MI	MB367	Tissue			jul-80		Not Collected	Not Collected	Bovine Tuberculosis
451	SRR1792059	213.1 MB	3,618,255	53	32	73.10%	99.85%	78,40	400,844	330	Mbovis-23, Mbovis-23A, Mbovis-23A1	SRR1792059	WGS	SAMN03300417	USDA-NVSL-DBL	public	SRX867721	Illumina HiSeq 2000	PAIRED	RANDOM	GENOMIC	Mycobacterium tuberculosis variant bovis	ILLUMINA	2015-03-11T00:00:00Z	jul-45	SRP053287	PRJNA251692	269856421	fastq,sra	gs,ncbi,s3	gs.US,ncbi.public,s3.us-east-1	106	383535030	250: 07-5545	Cattle	2007	Pathogen.cl	USA	North America	USA:NM	MB368	Tissue			jul-45		Not Collected	Not Collected	Bovine Tuberculosis
452	SRR1792060	467.6 MB	2,470,048	234,5	33	78.40%	99.90%	251,30	2,624	365	Mbovis-17, Mbovis-17A	SRR1792060	WGS	SAMN03300418	USDA-NVSL-DBL	public	SRX867722	Illumina MiSeq	PAIRED	RANDOM	GENOMIC	Mycobacterium tuberculosis variant bovis	ILLUMINA	2015-03-11T00:00:00Z	jul-83	SRP053287	PRJNA251692	706138821	sra,fastq	ncbi,s3,gs	ncbi.public,gs.US,s3.us-east-1	468	1156982703	250: 07-5683	Cattle	2007	Pathogen.cl	USA	North America	USA:CO	MB369	Tissue			jul-83		Not Collected	Not Collected	Bovine Tuberculosis
453	SRR1792061	272.1 MB	1,346,398	226,5	28,6	47.10%	99.91%	126,20	1,348	362	Mbovis-17, Mbovis-17A, Mbovis-17A1	SRR1792061	WGS	SAMN03300419	USDA-NVSL-DBL	public	SRX867723	Illumina MiSeq	PAIRED	RANDOM	GENOMIC	Mycobacterium tuberculosis variant bovis	ILLUMINA	2015-03-11T00:00:00Z	jul-76	SRP053287	PRJNA251692	401639929	sra,fastq	s3,gs,ncbi	s3.us-east-1,ncbi.public,gs.US	450	606501238	250: 07-5776	Cervid	2007	Pathogen.cl	USA	North America	USA:MN	MB370	Tissue			jul-76		Not Collected	Not Collected	Bovine Tuberculosis
454	SRR1792062	471.8 MB	2,265,468	228,1	26	28.60%	99.93%	203,90	1,66	362	Mbovis-17, Mbovis-17A, Mbovis-17A1	SRR1792062	WGS	SAMN03300420	USDA-NVSL-DBL	public	SRX867724	Illumina MiSeq	PAIRED	RANDOM	GENOMIC	Mycobacterium tuberculosis variant bovis	ILLUMINA	2015-03-11T00:00:00Z	jul-77	SRP053287	PRJNA251692	707285861	fastq,sra	s3,gs,ncbi	gs.US,ncbi.public,s3.us-east-1	452	1024648141	250: 07-5777	Cervid	2007	Pathogen.cl	USA	North America	USA:MN	MB371	Tissue			jul-77		Not Collected	Not Collected	Bovine Tuberculosis
455	SRR1792063		3.692.956					190,86	64,83%			SRR1792063	WGS	SAMN03300421	USDA-NVSL-DBL	public	SRX867725	Illumina MiSeq	PAIRED	RANDOM	GENOMIC	Mycobacterium tuberculosis variant bovis	ILLUMINA	2015-03-11T00:00:00Z	jul-10	SRP053287	PRJNA251692	485696309	sra,fastq	gs,ncbi,s3	gs.US,ncbi.public,s3.us-east-1	470	874527251	250: 07-5810	Cattle	2007	Pathogen.cl	Mexico	North America	Mexico	MB372	Tissue			jul-10		Not Collected	Not Collected	Bovine Tuberculosis
456	SRR1792064		1.957.860					86,63	64,44%			SRR1792064	WGS	SAMN03300422	USDA-NVSL-DBL	public	SRX867726	Illumina MiSeq	PAIRED	RANDOM	GENOMIC	Mycobacterium tuberculosis variant bovis	ILLUMINA	2015-03-11T00:00:00Z	jul-17	SRP053287	PRJNA251692	358809962	sra,fastq	ncbi,gs,s3	s3.us-east-1,ncbi.public,gs.US	460	490482415	250: 07-5817	Cattle	2007	Pathogen.cl	Mexico	North America	Mexico	MB373	Tissue			jul-17		Not Collected	Not Collected	Bovine Tuberculosis
457	SRR1792065		3.016.246					136,05	64,61%			SRR1792065	WGS	SAMN03300423	USDA-NVSL-DBL	public	SRX867727	Illumina MiSeq	PAIRED	RANDOM	GENOMIC	Mycobacterium tuberculosis variant bovis	ILLUMINA	2015-03-11T00:00:00Z	jul-44	SRP053287	PRJNA251692	507956122	sra,fastq	s3,gs,ncbi	s3.us-east-1,ncbi.public,gs.US	448	726459761	250: 07-5844	Cattle	2007	Pathogen.cl	Mexico	North America	Mexico	MB374	Tissue			jul-44		Not Collected	Not Collected	Bovine Tuberculosis
458	SRR1792066		3.240.176					147,75	64,54%			SRR1792066	WGS	SAMN03300424	USDA-NVSL-DBL	public	SRX867728	Illumina MiSeq	PAIRED	RANDOM	GENOMIC	Mycobacterium tuberculosis variant bovis	ILLUMINA	2015-03-11T00:00:00Z	jul-03	SRP053287	PRJNA251692	473773843	sra,fastq	ncbi,gs,s3	gs.US,ncbi.public,s3.us-east-1	432	741771165	250: 07-6003	Cattle	2007	Pathogen.cl	Mexico	North America	Mexico	MB375	Tissue			jul-03		Not Collected	Not Collected	Bovine Tuberculosis
459	SRR1792067	327.2 MB	1,623,138	225,2	28,9	49.00%	99.91%	151,80	1,696	353	Mbovis-17, Mbovis-17A, Mbovis-17A1	SRR1792067	WGS	SAMN03300425	USDA-NVSL-DBL	public	SRX867729	Illumina MiSeq	PAIRED	RANDOM	GENOMIC	Mycobacterium tuberculosis variant bovis	ILLUMINA	2015-03-11T00:00:00Z	jul-71	SRP053287	PRJNA251692	475616433	fastq,sra	ncbi,gs,s3	s3.us-east-1,gs.US,ncbi.public	447	726750232	250: 07-6071	Cervid	2007	Pathogen.cl	USA	North America	USA:MN	MB376	Tissue			jul-71		Not Collected	Not Collected	Bovine Tuberculosis
460	SRR1792068	176.8 MB	836,21	224,8	25,1	28.70%	99.83%	77,30	1,316	694	Mbovis-11, Mbovis-11A	SRR1792068	WGS	SAMN03300426	USDA-NVSL-DBL	public	SRX867730	Illumina MiSeq	PAIRED	RANDOM	GENOMIC	Mycobacterium tuberculosis variant bovis	ILLUMINA	2015-03-11T00:00:00Z	jul-82	SRP053287	PRJNA251692	285083830	sra,fastq	gs,ncbi,s3	gs.US,ncbi.public,s3.us-east-1	447	374014040	250: 07-6182	Cattle	2007	Pathogen.cl	USA	North America	USA:SD	MB377	Tissue			jul-82		Not Collected	Not Collected	Bovine Tuberculosis
461	SRR1792069	378.3 MB	6,465,600	54	33,5	80.10%	99.69%	149,30	67,572	547	Mbovis-01, Mbovis-01B, Mbovis-01B2	SRR1792069	WGS	SAMN03300427	USDA-NVSL-DBL	public	SRX867731	Illumina HiSeq 2000	PAIRED	RANDOM	GENOMIC	Mycobacterium tuberculosis variant bovis	ILLUMINA	2017-10-21T00:00:00Z	jul-84	SRP053287	PRJNA251692	578488143	fastq,sra	ncbi,gs,s3	s3.us-east-1,ncbi.public,gs.US	108	698284800	250: 07-6884	Cattle	2007	Pathogen.cl	USA	North America	USA:MI	MB378	Tissue			jul-84		Not Collected	Not Collected	Bovine Tuberculosis
462	SRR1792070	387.9 MB	2,070,705	216,6	31,6	67.20%	99.91%	191,40	1,576	368	Mbovis-17, Mbovis-17A, Mbovis-17A1	SRR1792070	WGS	SAMN03300428	USDA-NVSL-DBL	public	SRX867732	Illumina MiSeq	PAIRED	RANDOM	GENOMIC	Mycobacterium tuberculosis variant bovis	ILLUMINA	2015-03-11T00:00:00Z	jul-22	SRP053287	PRJNA251692	600804454	sra,fastq	s3,ncbi,gs	gs.US,ncbi.public,s3.us-east-1	431	892783191	250: 07-6922	Cervid	2007	Pathogen.cl	USA	North America	USA:MN	MB379	Tissue			jul-22		Not Collected	Not Collected	Bovine Tuberculosis
463	SRR1792071		2.065.982					100,53	64,71%			SRR1792071	WGS	SAMN03300429	USDA-NVSL-DBL	public	SRX867733	Illumina MiSeq	PAIRED	RANDOM	GENOMIC	Mycobacterium tuberculosis variant bovis	ILLUMINA	2015-03-11T00:00:00Z	jul-40	SRP053287	PRJNA251692	327198835	fastq,sra	ncbi,s3,gs	s3.us-east-1,ncbi.public,gs.US	470	502334398	250: 07-7140	Cattle	2007	Pathogen.cl	Mexico	North America	Mexico	MB380	Tissue			jul-40		Not Collected	Not Collected	Bovine Tuberculosis
464	SRR1792072		4.242.262					206,62	64,66%			SRR1792072	WGS	SAMN03300430	USDA-NVSL-DBL	public	SRX867734	Illumina MiSeq	PAIRED	RANDOM	GENOMIC	Mycobacterium tuberculosis variant bovis	ILLUMINA	2015-03-11T00:00:00Z	jul-43	SRP053287	PRJNA251692	587215150	fastq,sra	gs,ncbi,s3	ncbi.public,gs.US,s3.us-east-1	450	980622799	250: 07-7143	Cattle	2007	Pathogen.cl	Mexico	North America	Mexico	MB381	Tissue			jul-43		Not Collected	Not Collected	Bovine Tuberculosis
465	SRR1792074		2.662.870					115,70	65,18%			SRR1792074	WGS	SAMN03300432	USDA-NVSL-DBL	public	SRX867736	Illumina MiSeq	PAIRED	RANDOM	GENOMIC	Mycobacterium tuberculosis variant bovis	ILLUMINA	2015-03-11T00:00:00Z	jul-31	SRP053287	PRJNA251692	420752332	sra,fastq	ncbi,s3,gs	s3.us-east-1,gs.US,ncbi.public	432	632871105	250: 07-7431	Cattle	2007	Pathogen.cl	Mexico	North America	Mexico	MB383	Tissue			jul-31		Not Collected	Not Collected	Bovine Tuberculosis
466	SRR1792075	172.1 MB	911,923	232,4	32,9	78.60%	99.80%	93,40	266	348	Mbovis-23, Mbovis-23A, Mbovis-23A2	SRR1792075	WGS	SAMN03300433	USDA-NVSL-DBL	public	SRX867737	Illumina MiSeq	PAIRED	RANDOM	GENOMIC	Mycobacterium tuberculosis variant bovis	ILLUMINA	2015-03-11T00:00:00Z	jul-06	SRP053287	PRJNA251692	277757407	fastq,sra	s3,ncbi,gs	s3.us-east-1,ncbi.public,gs.US	465	424585328	250: 07-7606	Cattle	2007	Pathogen.cl	USA	North America	USA:NM	MB384	Tissue			jul-06		Not Collected	Not Collected	Bovine Tuberculosis
467	SRR1792076	251.4 MB	1,314,571	222,7	31,4	67.70%	99.92%	125,80	1,878	364	Mbovis-17, Mbovis-17A, Mbovis-17A1	SRR1792076	WGS	SAMN03300434	USDA-NVSL-DBL	public	SRX867738	Illumina MiSeq	PAIRED	RANDOM	GENOMIC	Mycobacterium tuberculosis variant bovis	ILLUMINA	2015-03-11T00:00:00Z	jul-93	SRP053287	PRJNA251692	382130995	fastq,sra	s3,gs,ncbi	gs.US,ncbi.public,s3.us-east-1	444	584678071	250: 07-7693	Cervid	2007	Pathogen.cl	USA	North America	USA:MN	MB385	Tissue			jul-93		Not Collected	Not Collected	Bovine Tuberculosis
468	SRR1792077	353.0 MB	6,043,189	54	33,5	80.40%	99.75%	141,50	33,772	533	Mbovis-07, Mbovis-07B, Mbovis-07B2	SRR1792077	WGS	SAMN03300435	USDA-NVSL-DBL	public	SRX867739	Illumina HiSeq 2000	PAIRED	RANDOM	GENOMIC	Mycobacterium tuberculosis variant bovis	ILLUMINA	2017-10-21T00:00:00Z	jul-40	SRP053287	PRJNA251692	539764109	sra,fastq	gs,s3,ncbi	s3.us-east-1,gs.US,ncbi.public	108	652664412	250: 07-7940	Cattle	2007	Pathogen.cl	USA	North America	USA:OK	MB386	Tissue			jul-40		Not Collected	Not Collected	Bovine Tuberculosis
469	SRR1792078	255.4 MB	1,277,773	235,1	30,3	59.40%	99.80%	123,50	1,222	184	Mbovis-09, Mbovis-09A	SRR1792078	WGS	SAMN03300436	USDA-NVSL-DBL	public	SRX867740	Illumina MiSeq	PAIRED	RANDOM	GENOMIC	Mycobacterium tuberculosis variant bovis	ILLUMINA	2015-03-11T00:00:00Z	jul-67	SRP053287	PRJNA251692	397610974	sra,fastq	ncbi,gs,s3	ncbi.public,gs.US,s3.us-east-1	467	597932427	250: 07-8467	Cattle	2007	Pathogen.cl				MB387	Tissue			jul-67		Not Collected	Not Collected	Bovine Tuberculosis
470	SRR1792079	309.4 MB	1,525,610	238,6	31,1	64.80%	99.71%	154,20	1,016	348	Mbovis-23, Mbovis-23A, Mbovis-23A2	SRR1792079	WGS	SAMN03300437	USDA-NVSL-DBL	public	SRX867741	Illumina MiSeq	PAIRED	RANDOM	GENOMIC	Mycobacterium tuberculosis variant bovis	ILLUMINA	2015-03-11T00:00:00Z	jul-26	SRP053287	PRJNA251692	507528794	fastq,sra	gs,s3,ncbi	s3.us-east-1,ncbi.public,gs.US	476	727369371	250: 07-8626	Cattle	2007	Pathogen.cl	USA	North America	USA:NM	MB388	Tissue			jul-26		Not Collected	Not Collected	Bovine Tuberculosis
471	SRR1792080	215.9 MB	1,153,708	228,2	32,6	75.40%	99.86%	113,90	990	355	Mbovis-23, Mbovis-23A, Mbovis-23A2	SRR1792080	WGS	SAMN03300438	USDA-NVSL-DBL	public	SRX867742	Illumina MiSeq	PAIRED	RANDOM	GENOMIC	Mycobacterium tuberculosis variant bovis	ILLUMINA	2015-03-11T00:00:00Z	jul-97	SRP053287	PRJNA251692	332784986	fastq,sra	ncbi,gs,s3	s3.us-east-1,gs.US,ncbi.public	455	525198793	250: 07-8997	Cattle	2007	Pathogen.cl	USA	North America	USA:NM	MB389	Tissue			jul-97		Not Collected	Not Collected	Bovine Tuberculosis
472	SRR1792081	287.1 MB	1,491,976	220,8	30	56.30%	99.80%	135,50	2,032	348	Mbovis-23, Mbovis-23A, Mbovis-23A2	SRR1792081	WGS	SAMN03300439	USDA-NVSL-DBL	public	SRX867743	Illumina MiSeq	PAIRED	RANDOM	GENOMIC	Mycobacterium tuberculosis variant bovis	ILLUMINA	2015-03-11T00:00:00Z	jul-31	SRP053287	PRJNA251692	435548883	unknown_contigs,sra,fastq	gs,s3,ncbi	gs.US,s3.us-east-1,ncbi.public	438	654800946	250: 07-9331	Cattle	2007	Pathogen.cl	USA	North America	USA:NM	MB390	Tissue			jul-31		Not Collected	Not Collected	Bovine Tuberculosis
473	SRR1792082	222.4 MB	1,123,257	241,1	32,6	76.10%	99.75%	119,10	848	358	Mbovis-23, Mbovis-23A, Mbovis-23A2	SRR1792082	WGS	SAMN03300440	USDA-NVSL-DBL	public	SRX867744	Illumina MiSeq	PAIRED	RANDOM	GENOMIC	Mycobacterium tuberculosis variant bovis	ILLUMINA	2015-03-11T00:00:00Z	jul-83	SRP053287	PRJNA251692	333930378	fastq,sra	ncbi,gs,s3	gs.US,ncbi.public,s3.us-east-1	481	540984076	250: 07-9683	Cattle	2007	Pathogen.cl	USA	North America	USA:NM	MB391	Tissue			jul-83		Not Collected	Not Collected	Bovine Tuberculosis
474	SRR1792083	234.3 MB	1,187,023	235,4	31	64.10%	99.76%	115,00	850	344	Mbovis-23, Mbovis-23A, Mbovis-23A2	SRR1792083	WGS	SAMN03300441	USDA-NVSL-DBL	public	SRX867745	Illumina MiSeq	PAIRED	RANDOM	GENOMIC	Mycobacterium tuberculosis variant bovis	ILLUMINA	2015-03-11T00:00:00Z	jul-84	SRP053287	PRJNA251692	369308384	sra,fastq	s3,ncbi,gs	s3.us-east-1,gs.US,ncbi.public	468	556389000	250: 07-9684	Cattle	2007	Pathogen.cl	USA	North America	USA:NM	MB392	Tissue			jul-84		Not Collected	Not Collected	Bovine Tuberculosis
475	SRR1792084	335.3 MB	1,639,841	234,1	29,1	50.90%	99.82%	155,30	1,798	350	Mbovis-23, Mbovis-23A, Mbovis-23A2	SRR1792084	WGS	SAMN03300442	USDA-NVSL-DBL	public	SRX867746	Illumina MiSeq	PAIRED	RANDOM	GENOMIC	Mycobacterium tuberculosis variant bovis	ILLUMINA	2015-03-11T00:00:00Z	jul-89	SRP053287	PRJNA251692	514267196	sra,fastq	s3,gs,ncbi	s3.us-east-1,gs.US,ncbi.public	466	764762757	250: 07-9689	Cattle	2007	Pathogen.cl	USA	North America	USA:NM	MB393	Tissue			jul-89		Not Collected	Not Collected	Bovine Tuberculosis
476	SRR1792085	242.1 MB	1,415,740	222,2	33,9	82.30%	99.89%	136,00	4,49	360	Mbovis-23, Mbovis-23A, Mbovis-23A2	SRR1792085	WGS	SAMN03300443	USDA-NVSL-DBL	public	SRX867747	Illumina MiSeq	PAIRED	RANDOM	GENOMIC	Mycobacterium tuberculosis variant bovis	ILLUMINA	2015-03-11T00:00:00Z	jul-92	SRP053287	PRJNA251692	359930127	fastq,sra	ncbi,s3,gs	ncbi.public,gs.US,s3.us-east-1	443	628278788	250: 07-9692	Cattle	2007	Pathogen.cl	USA	North America	USA:NM	MB394	Tissue			jul-92		Not Collected	Not Collected	Bovine Tuberculosis
477	SRR1792086	200.4 MB	1,048,311	230,7	30,9	65.10%	99.87%	96,50	1,314	361	Mbovis-23, Mbovis-23A, Mbovis-23A2	SRR1792086	WGS	SAMN03300444	USDA-NVSL-DBL	public	SRX867748	Illumina MiSeq	PAIRED	RANDOM	GENOMIC	Mycobacterium tuberculosis variant bovis	ILLUMINA	2015-03-11T00:00:00Z	jul-46	SRP053287	PRJNA251692	318310242	sra,fastq	s3,ncbi,gs	gs.US,ncbi.public,s3.us-east-1	459	481765615	250: 07-9846	Cattle	2007	Pathogen.cl	USA	North America	USA:NM	MB395	Tissue			jul-46		Not Collected	Not Collected	Bovine Tuberculosis
478	SRR1792087	217.9 MB	1,184,174	234,3	33,5	80.70%	99.83%	120,90	782	354	Mbovis-23, Mbovis-23A, Mbovis-23A2	SRR1792087	WGS	SAMN03300445	USDA-NVSL-DBL	public	SRX867749	Illumina MiSeq	PAIRED	RANDOM	GENOMIC	Mycobacterium tuberculosis variant bovis	ILLUMINA	2015-03-11T00:00:00Z	jul-79	SRP053287	PRJNA251692	336723024	fastq,sra	s3,gs,ncbi	ncbi.public,s3.us-east-1,gs.US	467	553247252	250: 07-9879	Cattle	2007	Pathogen.cl	USA	North America	USA:NM	MB396	Tissue			jul-79		Not Collected	Not Collected	Bovine Tuberculosis
479	SRR1792088		2.090.798					94,47	64,75%			SRR1792088	WGS	SAMN03300446	USDA-NVSL-DBL	public	SRX867750	Illumina MiSeq	PAIRED	RANDOM	GENOMIC	Mycobacterium tuberculosis variant bovis	ILLUMINA	2015-03-11T00:00:00Z	08-0168	SRP053287	PRJNA251692	360694641	sra,fastq	s3,ncbi,gs	s3.us-east-1,ncbi.public,gs.US	450	513953562	250: 08-0168	Cattle	2008	Pathogen.cl	Mexico	North America	Mexico	MB397	Tissue			08-0168		Not Collected	Not Collected	Bovine Tuberculosis
480	SRR1792089	187.6 MB	3,181,495	54	33,7	80.90%	99.68%	68,90	9,25	506	Mbovis-01, Mbovis-01D, Mbovis-01D5	SRR1792089	WGS	SAMN03300447	USDA-NVSL-DBL	public	SRX867751	Illumina HiSeq 2000	PAIRED	RANDOM	GENOMIC	Mycobacterium tuberculosis variant bovis	ILLUMINA	2015-03-11T00:00:00Z	08-0245	SRP053287	PRJNA251692	232812886	sra,fastq	s3,gs,ncbi	ncbi.public,s3.us-east-1,gs.US	108	343601460	250: 08-0245	Cattle	2008	Pathogen.cl	USA	North America	USA:MI	MB398	Tissue			08-0245		Not Collected	Not Collected	Bovine Tuberculosis
481	SRR1792090	324.5 MB	1,712,944	225,8	32,1	70.40%	99.91%	168,60	1,28	358	Mbovis-17, Mbovis-17A, Mbovis-17A1	SRR1792090	WGS	SAMN03300448	USDA-NVSL-DBL	public	SRX867752	Illumina MiSeq	PAIRED	RANDOM	GENOMIC	Mycobacterium tuberculosis variant bovis	ILLUMINA	2015-03-11T00:00:00Z	08-0323	SRP053287	PRJNA251692	502619331	fastq,sra	gs,s3,ncbi	s3.us-east-1,gs.US,ncbi.public	452	775396487	250: 08-0323	Cattle	2008	Pathogen.cl	USA	North America	USA:MN	MB399	Tissue			08-0323		Not Collected	Not Collected	Bovine Tuberculosis
482	SRR1792091	192.4 MB	1,044,489	226,2	32,8	76.60%	99.86%	101,90	2,062	354	Mbovis-23, Mbovis-23A, Mbovis-23A2	SRR1792091	WGS	SAMN03300449	USDA-NVSL-DBL	public	SRX867753	Illumina MiSeq	PAIRED	RANDOM	GENOMIC	Mycobacterium tuberculosis variant bovis	ILLUMINA	2015-03-11T00:00:00Z	08-0531	SRP053287	PRJNA251692	285921017	sra,fastq	ncbi,gs,s3	s3.us-east-1,ncbi.public,gs.US	452	472479355	250: 08-0531	Cattle	2008	Pathogen.cl	USA	North America	USA:NM	MB400	Tissue			08-0531		Not Collected	Not Collected	Bovine Tuberculosis
483	SRR1792092	294.3 MB	1,594,150	232,8	33,3	78.80%	99.83%	162,30	2,456	353	Mbovis-23, Mbovis-23A, Mbovis-23A2	SRR1792092	WGS	SAMN03300450	USDA-NVSL-DBL	public	SRX867754	Illumina MiSeq	PAIRED	RANDOM	GENOMIC	Mycobacterium tuberculosis variant bovis	ILLUMINA	2015-03-11T00:00:00Z	08-0532	SRP053287	PRJNA251692	429564304	fastq,sra	gs,s3,ncbi	ncbi.public,s3.us-east-1,gs.US	466	743810963	250: 08-0532	Cattle	2008	Pathogen.cl	USA	North America	USA:NM	MB401	Tissue			08-0532		Not Collected	Not Collected	Bovine Tuberculosis
484	SRR1792093	171.8 MB	963,061	227,8	33,6	80.40%	99.82%	96,10	662	355	Mbovis-23, Mbovis-23A, Mbovis-23A2	SRR1792093	WGS	SAMN03300451	USDA-NVSL-DBL	public	SRX867755	Illumina MiSeq	PAIRED	RANDOM	GENOMIC	Mycobacterium tuberculosis variant bovis	ILLUMINA	2015-03-11T00:00:00Z	08-0533	SRP053287	PRJNA251692	253850487	sra,fastq	s3,gs,ncbi	gs.US,ncbi.public,s3.us-east-1	455	438250926	250: 08-0533	Cattle	2008	Pathogen.cl	USA	North America	USA:NM	MB402	Tissue			08-0533		Not Collected	Not Collected	Bovine Tuberculosis
485	SRR1792094	614.8 MB	3,275,759	214,5	30,9	62.40%	99.94%	296,50	4,374	379	Mbovis-17, Mbovis-17A, Mbovis-17A1	SRR1792094	WGS	SAMN03300452	USDA-NVSL-DBL	public	SRX867756	Illumina MiSeq	PAIRED	RANDOM	GENOMIC	Mycobacterium tuberculosis variant bovis	ILLUMINA	2015-03-11T00:00:00Z	08-0863	SRP053287	PRJNA251692	896301140	sra,fastq	ncbi,s3,gs	ncbi.public,gs.US,s3.us-east-1	426	1398520444	250: 08-0863	Cervid	2008	Pathogen.cl	USA	North America	USA:MN	MB403	Tissue			08-0863		Not Collected	Not Collected	Bovine Tuberculosis
486	SRR1792095	491.8 MB	2,467,187	223,9	29,6	52.50%	99.92%	232,00	1,79	358	Mbovis-17, Mbovis-17A, Mbovis-17A1	SRR1792095	WGS	SAMN03300453	USDA-NVSL-DBL	public	SRX867757	Illumina MiSeq	PAIRED	RANDOM	GENOMIC	Mycobacterium tuberculosis variant bovis	ILLUMINA	2015-03-11T00:00:00Z	08-0864	SRP053287	PRJNA251692	745105131	sra,fastq	gs,s3,ncbi	ncbi.public,s3.us-east-1,gs.US	445	1098058503	250: 08-0864	Cervid	2008	Pathogen.cl	USA	North America	USA:MN	MB404	Tissue			08-0864		Not Collected	Not Collected	Bovine Tuberculosis
487	SRR1792096	172.4 MB	2,988,759	54	33,7	81.80%	99.71%	69,60	46,862	536	Mbovis-01, Mbovis-01A, Mbovis-01A4	SRR1792096	WGS	SAMN03300454	USDA-NVSL-DBL	public	SRX867758	Illumina HiSeq 2000	PAIRED	RANDOM	GENOMIC	Mycobacterium tuberculosis variant bovis	ILLUMINA	2015-03-11T00:00:00Z	08-0954	SRP053287	PRJNA251692	213288150	sra,fastq	ncbi,gs,s3	ncbi.public,gs.US,s3.us-east-1	108	322785972	250: 08-0954	Cattle	2008	Pathogen.cl	USA	North America	USA:MI	MB405	Tissue			08-0954		Not Collected	Not Collected	Bovine Tuberculosis
488	SRR1792097	564.1 MB	2,824,653	220	28,3	43.80%	99.92%	254,70	2,284	361	Mbovis-17, Mbovis-17A, Mbovis-17A1	SRR1792097	WGS	SAMN03300455	USDA-NVSL-DBL	public	SRX867759	Illumina MiSeq	PAIRED	RANDOM	GENOMIC	Mycobacterium tuberculosis variant bovis	ILLUMINA	2015-03-11T00:00:00Z	08-1021	SRP053287	PRJNA251692	838888398	sra,fastq	s3,ncbi,gs	ncbi.public,gs.US,s3.us-east-1	435	1229137479	250: 08-1021	Cervid	2008	Pathogen.cl	USA	North America	USA:MN	MB406	Tissue			08-1021		Not Collected	Not Collected	Bovine Tuberculosis
489	SRR1792098	384.4 MB	1,894,244	236,7	30	57.70%	99.61%	190,40	2,608	566	Mbovis-01, Mbovis-01A	SRR1792098	WGS	SAMN03300456	USDA-NVSL-DBL	public	SRX867760	Illumina MiSeq	PAIRED	RANDOM	GENOMIC	Mycobacterium tuberculosis variant bovis	ILLUMINA	2015-03-11T00:00:00Z	08-1086	SRP053287	PRJNA251692	584364290	fastq,sra	gs,s3,ncbi	s3.us-east-1,gs.US,ncbi.public	473	896986976	250: 08-1086	Cattle	2008	Pathogen.cl	USA	North America	USA:MI	MB407	Tissue			08-1086		Not Collected	Not Collected	Bovine Tuberculosis
490	SRR1792099		3.009.322					141,42	64,91%			SRR1792099	WGS	SAMN03300457	USDA-NVSL-DBL	public	SRX867761	Illumina MiSeq	PAIRED	RANDOM	GENOMIC	Mycobacterium tuberculosis variant bovis	ILLUMINA	2015-03-11T00:00:00Z	08-1137	SRP053287	PRJNA251692	441853301	sra,fastq	ncbi,gs,s3	gs.US,ncbi.public,s3.us-east-1	444	701721592	250: 08-1137	Cattle	2008	Pathogen.cl	Mexico	North America	Mexico	MB408	Tissue			08-1137		Not Collected	Not Collected	Bovine Tuberculosis
491	SRR1792100	383.9 MB	1,877,488	224,8	27,4	37.00%	99.91%	171,60	2,778	355	Mbovis-17, Mbovis-17A, Mbovis-17A1	SRR1792100	WGS	SAMN03300458	USDA-NVSL-DBL	public	SRX867762	Illumina MiSeq	PAIRED	RANDOM	GENOMIC	Mycobacterium tuberculosis variant bovis	ILLUMINA	2015-03-11T00:00:00Z	08-1568	SRP053287	PRJNA251692	590542820	fastq,sra	gs,s3,ncbi	ncbi.public,s3.us-east-1,gs.US	444	835275717	250: 08-1568	Cattle	2008	Pathogen.cl	USA	North America	USA:MN	MB409	Tissue			08-1568		Not Collected	Not Collected	Bovine Tuberculosis
492	SRR1792101	131.5 MB	629,752	240,1	28,9	52.10%	98.99%	64,50	504	633	Mbovis-13, Mbovis-13A	SRR1792101	WGS	SAMN03300459	USDA-NVSL-DBL	public	SRX867763	Illumina MiSeq	PAIRED	RANDOM	GENOMIC	Mycobacterium tuberculosis variant bovis	ILLUMINA	2015-03-11T00:00:00Z	08-1587	SRP053287	PRJNA251692	232056531	sra,fastq	ncbi,gs,s3	s3.us-east-1,gs.US,ncbi.public	479	302239037	250: 08-1587	Cattle	2008	Pathogen.cl	USA	North America	USA:CA	MB410	Tissue			08-1587		Not Collected	Not Collected	Bovine Tuberculosis
493	SRR1792102	496.9 MB	2,521,015	225,7	30,7	61.90%	99.92%	243,50	1,826	365	Mbovis-17, Mbovis-17A, Mbovis-17A1	SRR1792102	WGS	SAMN03300460	USDA-NVSL-DBL	public	SRX867764	Illumina MiSeq	PAIRED	RANDOM	GENOMIC	Mycobacterium tuberculosis variant bovis	ILLUMINA	2015-03-11T00:00:00Z	08-1624	SRP053287	PRJNA251692	730389777	fastq,sra	gs,ncbi,s3	s3.us-east-1,gs.US,ncbi.public	451	1139031123	250: 08-1624	Cervid	2008	Pathogen.cl	USA	North America	USA:MN	MB411	Tissue			08-1624		Not Collected	Not Collected	Bovine Tuberculosis
494	SRR1792103	420.7 MB	2,036,986	227,3	26,7	32.40%	99.93%	184,30	1,29	360	Mbovis-17, Mbovis-17A, Mbovis-17A1	SRR1792103	WGS	SAMN03300461	USDA-NVSL-DBL	public	SRX867765	Illumina MiSeq	PAIRED	RANDOM	GENOMIC	Mycobacterium tuberculosis variant bovis	ILLUMINA	2015-03-11T00:00:00Z	08-1772	SRP053287	PRJNA251692	648033579	sra,fastq	gs,s3,ncbi	ncbi.public,gs.US,s3.us-east-1	449	915860605	250: 08-1772	Cervid	2008	Pathogen.cl	USA	North America	USA:MN	MB412	Tissue			08-1772		Not Collected	Not Collected	Bovine Tuberculosis
495	SRR1792104	464.7 MB	2,535,041	223	32,4	73.30%	99.95%	242,60	2,166	369	Mbovis-17, Mbovis-17A, Mbovis-17A1	SRR1792104	WGS	SAMN03300462	USDA-NVSL-DBL	public	SRX867766	Illumina MiSeq	PAIRED	RANDOM	GENOMIC	Mycobacterium tuberculosis variant bovis	ILLUMINA	2015-03-11T00:00:00Z	08-1812	SRP053287	PRJNA251692	695385325	sra,fastq	gs,s3,ncbi	gs.US,ncbi.public,s3.us-east-1	444	1126861824	250: 08-1812	Cervid	2008	Pathogen.cl	USA	North America	USA:MN	MB413	Tissue			08-1812		Not Collected	Not Collected	Bovine Tuberculosis
496	SRR1792105	416.1 MB	2,078,224	225,9	29,7	53.00%	99.93%	180,00	339,34	506	Mbovis-17, Mbovis-17A, Mbovis-17A1	SRR1792105	WGS	SAMN03300463	USDA-NVSL-DBL	public	SRX867767	Illumina MiSeq	PAIRED	RANDOM	GENOMIC	Mycobacterium tuberculosis variant bovis	ILLUMINA	2015-03-11T00:00:00Z	08-1897	SRP053287	PRJNA251692	646075176	fastq,sra	gs,ncbi,s3	gs.US,ncbi.public,s3.us-east-1	447	929753883	250: 08-1897	Cattle	2008	Pathogen.cl	USA	North America	USA:MN	MB414	Tissue			08-1897		Not Collected	Not Collected	Bovine Tuberculosis
497	SRR1792106	190.1 MB	3,214,161	54	33,6	80.20%	99.85%	70,30	10,892	332	Mbovis-23, Mbovis-23A, Mbovis-23A2	SRR1792106	WGS	SAMN03300464	USDA-NVSL-DBL	public	SRX867768	Illumina HiSeq 2000	PAIRED	RANDOM	GENOMIC	Mycobacterium tuberculosis variant bovis	ILLUMINA	2015-03-11T00:00:00Z	Aug-30	SRP053287	PRJNA251692	235134699	fastq,sra	ncbi,s3,gs	ncbi.public,s3.us-east-1,gs.US	108	347129388	250: 08-1930	Cattle	2008	Pathogen.cl	USA	North America	USA:NM	MB415	Tissue			Aug-30		Not Collected	Not Collected	Bovine Tuberculosis
498	SRR1792107	264.4 MB	1,260,018	234,2	27,4	44.30%	99.57%	123,10	1,334	572	Mbovis-05, Mbovis-05A	SRR1792107	WGS	SAMN03300465	USDA-NVSL-DBL	public	SRX867769	Illumina MiSeq	PAIRED	RANDOM	GENOMIC	Mycobacterium tuberculosis variant bovis	ILLUMINA	2015-03-11T00:00:00Z	Aug-60	SRP053287	PRJNA251692	431447991	fastq,sra	gs,ncbi,s3	ncbi.public,s3.us-east-1,gs.US	468	589739867	250: 08-1960	Sus scrofa	2008	Pathogen.cl	USA	North America	USA:HI	MB416	Tissue			Aug-60		Not Collected	Not Collected	Bovine Tuberculosis
499	SRR1792108	415.0 MB	2,132,320	230,9	31,3	66.10%	99.27%	205,20	2,722	664	Mbovis-13, Mbovis-13A	SRR1792108	WGS	SAMN03300466	USDA-NVSL-DBL	public	SRX867770	Illumina MiSeq	PAIRED	RANDOM	GENOMIC	Mycobacterium tuberculosis variant bovis	ILLUMINA	2015-03-11T00:00:00Z	Aug-16	SRP053287	PRJNA251692	657508527	fastq,sra	ncbi,gs,s3	gs.US,ncbi.public,s3.us-east-1	460	982512738	250: 08-2416	Cattle	2008	Pathogen.cl	USA	North America	USA:CA	MB417	Tissue			Aug-16		Not Collected	Not Collected	Bovine Tuberculosis
500	SRR1792109	425.1 MB	2,292,878	226,8	32,8	76.80%	99.11%	224,50	1,65	669	Mbovis-13, Mbovis-13A	SRR1792109	WGS	SAMN03300467	USDA-NVSL-DBL	public	SRX867771	Illumina MiSeq	PAIRED	RANDOM	GENOMIC	Mycobacterium tuberculosis variant bovis	ILLUMINA	2015-03-11T00:00:00Z	Aug-29	SRP053287	PRJNA251692	666699758	sra,fastq	s3,gs,ncbi	s3.us-east-1,gs.US,ncbi.public	452	1037001753	250: 08-2429	Cattle	2008	Pathogen.cl	USA	North America	USA:CA	MB418	Tissue			Aug-29		Not Collected	Not Collected	Bovine Tuberculosis
501	SRR1792110	462.0 MB	2,480,961	220,8	32,2	71.10%	99.10%	236,40	2,802	672	Mbovis-13, Mbovis-13A	SRR1792110	WGS	SAMN03300468	USDA-NVSL-DBL	public	SRX867772	Illumina MiSeq	PAIRED	RANDOM	GENOMIC	Mycobacterium tuberculosis variant bovis	ILLUMINA	2015-03-11T00:00:00Z	Aug-31	SRP053287	PRJNA251692	700401858	sra,fastq	ncbi,gs,s3	gs.US,ncbi.public,s3.us-east-1	439	1090761750	250: 08-2431	Cattle	2008	Pathogen.cl	USA	North America	USA:CA	MB419	Tissue			Aug-31		Not Collected	Not Collected	Bovine Tuberculosis
502	SRR1792111	187.2 MB	1,031,325	223,3	32,8	74.90%	99.13%	100,40	870	673	Mbovis-13, Mbovis-13A	SRR1792111	WGS	SAMN03300469	USDA-NVSL-DBL	public	SRX867773	Illumina MiSeq	PAIRED	RANDOM	GENOMIC	Mycobacterium tuberculosis variant bovis	ILLUMINA	2015-03-11T00:00:00Z	Aug-34	SRP053287	PRJNA251692	277985400	sra,fastq	s3,gs,ncbi	gs.US,s3.us-east-1,ncbi.public	445	459754110	250: 08-2434	Cattle	2008	Pathogen.cl	USA	North America	USA:CA	MB420	Tissue			Aug-34		Not Collected	Not Collected	Bovine Tuberculosis
503	SRR1792112	431.3 MB	2,239,928	229,7	31,5	66.70%	99.67%	218,40	1,23	591	Mbovis-01, Mbovis-01A, Mbovis-01A4	SRR1792112	WGS	SAMN03300470	USDA-NVSL-DBL	public	SRX867774	Illumina MiSeq	PAIRED	RANDOM	GENOMIC	Mycobacterium tuberculosis variant bovis	ILLUMINA	2015-03-11T00:00:00Z	Aug-64	SRP053287	PRJNA251692	652207231	fastq,sra	s3,gs,ncbi	ncbi.public,s3.us-east-1,gs.US	458	1026631651	250: 08-2564	Cattle	2008	Pathogen.cl	USA	North America	USA:MI	MB421	Tissue			Aug-64		Not Collected	Not Collected	Bovine Tuberculosis
504	SRR1792113		1.754.560					89,46	64,98%			SRR1792113	WGS	SAMN03300471	USDA-NVSL-DBL	public	SRX867775	Illumina MiSeq	PAIRED	RANDOM	GENOMIC	Mycobacterium tuberculosis variant bovis	ILLUMINA	2015-03-11T00:00:00Z	Aug-14	SRP053287	PRJNA251692	260872809	sra,fastq	s3,ncbi,gs	ncbi.public,s3.us-east-1,gs.US	473	421380557	250: 08-2614	Cattle	2008	Pathogen.cl	Mexico	North America	Mexico	MB422	Tissue			Aug-14		Not Collected	Not Collected	Bovine Tuberculosis
505	SRR1792114	468.5 MB	2,289,331	226,5	27,7	38.60%	99.91%	210,30	1,658	356	Mbovis-17, Mbovis-17A, Mbovis-17A1	SRR1792114	WGS	SAMN03300472	USDA-NVSL-DBL	public	SRX867776	Illumina MiSeq	PAIRED	RANDOM	GENOMIC	Mycobacterium tuberculosis variant bovis	ILLUMINA	2015-03-11T00:00:00Z	Aug-29	SRP053287	PRJNA251692	719793800	fastq,sra	gs,s3,ncbi	s3.us-east-1,gs.US,ncbi.public	448	1026664364	250: 08-2629	Cattle	2008	Pathogen.cl	USA	North America	USA:MN	MB423	Tissue			Aug-29		Not Collected	Not Collected	Bovine Tuberculosis
506	SRR1792115	475.7 MB	2,429,409	223,5	30,6	60.20%	99.91%	231,20	1,524	365	Mbovis-17, Mbovis-17A, Mbovis-17A1	SRR1792115	WGS	SAMN03300473	USDA-NVSL-DBL	public	SRX867777	Illumina MiSeq	PAIRED	RANDOM	GENOMIC	Mycobacterium tuberculosis variant bovis	ILLUMINA	2015-03-11T00:00:00Z	Aug-30	SRP053287	PRJNA251692	724767390	fastq,sra	s3,ncbi,gs	ncbi.public,s3.us-east-1,gs.US	445	1082284957	250: 08-2630	Cattle	2008	Pathogen.cl	USA	North America	USA:MN	MB424	Tissue			Aug-30		Not Collected	Not Collected	Bovine Tuberculosis
507	SRR1792116	262.5 MB	1,451,272	235,1	33,5	80.30%	99.90%	148,10	1,586	367	Mbovis-17, Mbovis-17A, Mbovis-17A1	SRR1792116	WGS	SAMN03300474	USDA-NVSL-DBL	public	SRX867778	Illumina MiSeq	PAIRED	RANDOM	GENOMIC	Mycobacterium tuberculosis variant bovis	ILLUMINA	2015-03-11T00:00:00Z	Aug-34	SRP053287	PRJNA251692	396050893	fastq,sra	s3,ncbi,gs	gs.US,ncbi.public,s3.us-east-1	469	681829146	250: 08-2634	Cattle	2008	Pathogen.cl	USA	North America	USA:MN	MB425	Tissue			Aug-34		Not Collected	Not Collected	Bovine Tuberculosis
508	SRR1792117	390.7 MB	1,943,138	222,7	28,6	45.40%	99.64%	179,60	2,308	559	Mbovis-04, Mbovis-04A	SRR1792117	WGS	SAMN03300475	USDA-NVSL-DBL	public	SRX867779	Illumina MiSeq	PAIRED	RANDOM	GENOMIC	Mycobacterium tuberculosis variant bovis	ILLUMINA	2015-03-11T00:00:00Z	Aug-71	SRP053287	PRJNA251692	594236743	sra,fastq	s3,ncbi,gs	s3.us-east-1,gs.US,ncbi.public	440	856782422	250: 08-2771	Cattle	2008	Pathogen.cl				MB426	Tissue			Aug-71		Not Collected	Not Collected	Bovine Tuberculosis
509	SRR1792118		3.659.572					169,24	64,83%			SRR1792118	WGS	SAMN03300476	USDA-NVSL-DBL	public	SRX867780	Illumina MiSeq	PAIRED	RANDOM	GENOMIC	Mycobacterium tuberculosis variant bovis	ILLUMINA	2015-03-11T00:00:00Z	Aug-06	SRP053287	PRJNA251692	595267153	fastq,sra	s3,ncbi,gs	gs.US,ncbi.public,s3.us-east-1	457	890770878	250: 08-2906	Cattle	2008	Pathogen.cl	Mexico	North America	Mexico	MB427	Tissue			Aug-06		Not Collected	Not Collected	Bovine Tuberculosis
510	SRR1792119	393.7 MB	1,885,065	232,5	28,5	44.00%	99.90%	183,40	756	353	Mbovis-17, Mbovis-17A, Mbovis-17A1	SRR1792119	WGS	SAMN03300477	USDA-NVSL-DBL	public	SRX867781	Illumina MiSeq	PAIRED	RANDOM	GENOMIC	Mycobacterium tuberculosis variant bovis	ILLUMINA	2015-03-11T00:00:00Z	Aug-40	SRP053287	PRJNA251692	613298913	fastq,sra	ncbi,gs,s3	gs.US,s3.us-east-1,ncbi.public	463	873014059	250: 08-3040	Cervid	2008	Pathogen.cl	USA	North America	USA:MN	MB428	Tissue			Aug-40		Not Collected	Not Collected	Bovine Tuberculosis
511	SRR1792120	154.6 MB	807,038	217,6	30,1	57.10%	99.71%	73,00	1,468	544	Mbovis-07, Mbovis-07B, Mbovis-07B2	SRR1792120	WGS	SAMN03300478	USDA-NVSL-DBL	public	SRX867782	Illumina MiSeq	PAIRED	RANDOM	GENOMIC	Mycobacterium tuberculosis variant bovis	ILLUMINA	2015-03-11T00:00:00Z	Aug-49	SRP053287	PRJNA251692	237779551	fastq,sra	s3,gs,ncbi	s3.us-east-1,ncbi.public,gs.US	432	348696669	250: 08-3549	Cattle	2008	Pathogen.cl				MB429	Tissue			Aug-49		Not Collected	Not Collected	Bovine Tuberculosis
512	SRR1792121	566.8 MB	3,057,521	228,8	32,6	73.90%	99.92%	299,10	2,584	376	Mbovis-17, Mbovis-17A, Mbovis-17A1	SRR1792121	WGS	SAMN03300479	USDA-NVSL-DBL	public	SRX867783	Illumina MiSeq	PAIRED	RANDOM	GENOMIC	Mycobacterium tuberculosis variant bovis	ILLUMINA	2015-03-11T00:00:00Z	Aug-91	SRP053287	PRJNA251692	825067528	fastq,sra	s3,ncbi,gs	s3.us-east-1,ncbi.public,gs.US	456	1396164940	250: 08-3591	Cattle	2008	Pathogen.cl	USA	North America	USA:NE	MB430	Tissue			Aug-91		Not Collected	Not Collected	Bovine Tuberculosis
513	SRR1792122	327.5 MB	1,678,558	230,2	31,2	64.20%	99.08%	164,90	1,344	687	Mbovis-13, Mbovis-13A, Mbovis-13A2	SRR1792122	WGS	SAMN03300480	USDA-NVSL-DBL	public	SRX867784	Illumina MiSeq	PAIRED	RANDOM	GENOMIC	Mycobacterium tuberculosis variant bovis	ILLUMINA	2015-03-11T00:00:00Z	Aug-60	SRP053287	PRJNA251692	499342596	sra,fastq	gs,s3,ncbi	ncbi.public,gs.US,s3.us-east-1	459	770475771	250: 08-3760	Cattle	2008	Pathogen.cl	USA	North America	USA:TX	MB431	Tissue			Aug-60		Not Collected	Not Collected	Bovine Tuberculosis
514	SRR1792123	668.7 MB	3,500,075	223,1	31,5	67.70%	99.94%	333,10	2,038	381	Mbovis-17, Mbovis-17A, Mbovis-17A1	SRR1792123	WGS	SAMN03300481	USDA-NVSL-DBL	public	SRX867785	Illumina MiSeq	PAIRED	RANDOM	GENOMIC	Mycobacterium tuberculosis variant bovis	ILLUMINA	2015-03-11T00:00:00Z	Aug-63	SRP053287	PRJNA251692	985203467	sra,fastq	s3,ncbi,gs	s3.us-east-1,ncbi.public,gs.US	445	1559457422	250: 08-4363	Cervid	2008	Pathogen.cl	USA	North America	USA:MN	MB432	Tissue			Aug-63		Not Collected	Not Collected	Bovine Tuberculosis
515	SRR1792124	152.2 MB	2,564,195	54	33,5	80.20%	99.94%	55,70	8,768	322	Mbovis-17, Mbovis-17A, Mbovis-17A1	SRR1792124	WGS	SAMN03300482	USDA-NVSL-DBL	public	SRX867786	Illumina HiSeq 2000	PAIRED	RANDOM	GENOMIC	Mycobacterium tuberculosis variant bovis	ILLUMINA	2015-03-11T00:00:00Z	Aug-64	SRP053287	PRJNA251692	188925498	sra,fastq	ncbi,s3,gs	s3.us-east-1,gs.US,ncbi.public	108	276933060	250: 08-4364	Cervid	2008	Pathogen.cl	USA	North America	USA:MN	MB433	Tissue			Aug-64		Not Collected	Not Collected	Bovine Tuberculosis
516	SRR1792125	117.3 MB	620,663	237	32,8	76.30%	99.65%	64,90	1,342	362	Mbovis-17, Mbovis-17B, Mbovis-17B3	SRR1792125	WGS	SAMN03300483	USDA-NVSL-DBL	public	SRX867787	Illumina MiSeq	PAIRED	RANDOM	GENOMIC	Mycobacterium tuberculosis variant bovis	ILLUMINA	2015-03-11T00:00:00Z	Aug-96	SRP053287	PRJNA251692	172168535	fastq,sra	gs,ncbi,s3	s3.us-east-1,ncbi.public,gs.US	473	293892729	250: 08-4496	Cattle	2008	Pathogen.cl				MB434	Tissue			Aug-96		Not Collected	Not Collected	Bovine Tuberculosis
517	SRR1792126	156.1 MB	803,369	234,4	31,7	68.20%	99.74%	82,40	1,644	364	Mbovis-17, Mbovis-17B, Mbovis-17B3	SRR1792126	WGS	SAMN03300484	USDA-NVSL-DBL	public	SRX867788	Illumina MiSeq	PAIRED	RANDOM	GENOMIC	Mycobacterium tuberculosis variant bovis	ILLUMINA	2015-03-11T00:00:00Z	Aug-97	SRP053287	PRJNA251692	227760870	fastq,sra	s3,gs,ncbi	gs.US,s3.us-east-1,ncbi.public	468	376499802	250: 08-4497	Cattle	2008	Pathogen.cl				MB435	Tissue			Aug-97		Not Collected	Not Collected	Bovine Tuberculosis
518	SRR1792127	253.9 MB	1,302,144	220,2	30,2	56.80%	99.86%	120,50	2,904	374	Mbovis-17, Mbovis-17B, Mbovis-17B3	SRR1792127	WGS	SAMN03300485	USDA-NVSL-DBL	public	SRX867789	Illumina MiSeq	PAIRED	RANDOM	GENOMIC	Mycobacterium tuberculosis variant bovis	ILLUMINA	2015-03-11T00:00:00Z	Aug-12	SRP053287	PRJNA251692	389711637	fastq,sra	ncbi,s3,gs	s3.us-east-1,gs.US,ncbi.public	440	573379369	250: 08-4512	Cattle	2008	Pathogen.cl				MB436	Tissue			Aug-12		Not Collected	Not Collected	Bovine Tuberculosis
519	SRR1792128	137.7 MB	665,083	225,5	28,7	44.80%	99.75%	63,60	496	363	Mbovis-17, Mbovis-17B, Mbovis-17B3	SRR1792128	WGS	SAMN03300486	USDA-NVSL-DBL	public	SRX867790	Illumina MiSeq	PAIRED	RANDOM	GENOMIC	Mycobacterium tuberculosis variant bovis	ILLUMINA	2015-03-11T00:00:00Z	Aug-13	SRP053287	PRJNA251692	218261302	fastq,sra	gs,s3,ncbi	s3.us-east-1,gs.US,ncbi.public	447	297910105	250: 08-4513	Cattle	2008	Pathogen.cl				MB437	Tissue			Aug-13		Not Collected	Not Collected	Bovine Tuberculosis
520	SRR1792129	148.1 MB	764,08	233,6	31,8	69.90%	99.72%	78,60	1,394	367	Mbovis-17, Mbovis-17B, Mbovis-17B3	SRR1792129	WGS	SAMN03300487	USDA-NVSL-DBL	public	SRX867791	Illumina MiSeq	PAIRED	RANDOM	GENOMIC	Mycobacterium tuberculosis variant bovis	ILLUMINA	2015-03-11T00:00:00Z	Aug-14	SRP053287	PRJNA251692	213754694	sra,fastq	s3,gs,ncbi	gs.US,s3.us-east-1,ncbi.public	467	357554350	250: 08-4514	Cattle	2008	Pathogen.cl				MB438	Tissue			Aug-14		Not Collected	Not Collected	Bovine Tuberculosis
521	SRR1792130	168.1 MB	879,101	239,3	32,5	75.00%	99.69%	91,90	3,904	364	Mbovis-17, Mbovis-17B, Mbovis-17B3	SRR1792130	WGS	SAMN03300488	USDA-NVSL-DBL	public	SRX867792	Illumina MiSeq	PAIRED	RANDOM	GENOMIC	Mycobacterium tuberculosis variant bovis	ILLUMINA	2015-03-11T00:00:00Z	Aug-15	SRP053287	PRJNA251692	247107365	fastq,sra	ncbi,s3,gs	s3.us-east-1,ncbi.public,gs.US	478	420597623	250: 08-4515	Cattle	2008	Pathogen.cl				MB439	Tissue			Aug-15		Not Collected	Not Collected	Bovine Tuberculosis
522	SRR1792131	181.5 MB	1,002,504	222,6	32,8	75.70%	99.77%	97,00	1,534	369	Mbovis-17, Mbovis-17B, Mbovis-17B3	SRR1792131	WGS	SAMN03300489	USDA-NVSL-DBL	public	SRX867793	Illumina MiSeq	PAIRED	RANDOM	GENOMIC	Mycobacterium tuberculosis variant bovis	ILLUMINA	2015-03-11T00:00:00Z	Aug-16	SRP053287	PRJNA251692	266982907	sra,fastq	gs,ncbi,s3	s3.us-east-1,ncbi.public,gs.US	443	444787862	250: 08-4516	Cattle	2008	Pathogen.cl				MB440	Tissue			Aug-16		Not Collected	Not Collected	Bovine Tuberculosis
523	SRR1792132		1.629.216					64,01	65,21%			SRR1792132	WGS	SAMN03300490	USDA-NVSL-DBL	public	SRX867794	Illumina MiSeq	PAIRED	RANDOM	GENOMIC	Mycobacterium tuberculosis variant bovis	ILLUMINA	2015-03-11T00:00:00Z	Aug-17	SRP053287	PRJNA251692	281657091	sra,fastq	ncbi,s3,gs	ncbi.public,gs.US,s3.us-east-1	464	384808559	250: 08-4517	Cattle	2008	Pathogen.cl	Mexico	North America	Mexico	MB441	Tissue			Aug-17		Not Collected	Not Collected	Bovine Tuberculosis
524	SRR1792133	218.8 MB	1,213,410	218,7	32,5	72.70%	99.79%	115,10	2,158	371	Mbovis-17, Mbovis-17B, Mbovis-17B3	SRR1792133	WGS	SAMN03300491	USDA-NVSL-DBL	public	SRX867795	Illumina MiSeq	PAIRED	RANDOM	GENOMIC	Mycobacterium tuberculosis variant bovis	ILLUMINA	2015-03-11T00:00:00Z	Aug-18	SRP053287	PRJNA251692	323238508	fastq,sra	ncbi,gs,s3	s3.us-east-1,ncbi.public,gs.US	434	527735419	250: 08-4518	Cattle	2008	Pathogen.cl				MB442	Tissue			Aug-18		Not Collected	Not Collected	Bovine Tuberculosis
525	SRR1792134	160.5 MB	837,381	219,1	31,3	65.80%	99.80%	78,70	890	362	Mbovis-17, Mbovis-17B, Mbovis-17B3	SRR1792134	WGS	SAMN03300492	USDA-NVSL-DBL	public	SRX867796	Illumina MiSeq	PAIRED	RANDOM	GENOMIC	Mycobacterium tuberculosis variant bovis	ILLUMINA	2015-03-11T00:00:00Z	Aug-19	SRP053287	PRJNA251692	258427247	fastq,sra	ncbi,gs,s3	ncbi.public,gs.US,s3.us-east-1	437	365979964	250: 08-4519	Cattle	2008	Pathogen.cl				MB443	Tissue			Aug-19		Not Collected	Not Collected	Bovine Tuberculosis
526	SRR1792135	138.8 MB	718,823	242	32,7	76.40%	99.65%	76,60	1,514	369	Mbovis-17, Mbovis-17B, Mbovis-17B3	SRR1792135	WGS	SAMN03300493	USDA-NVSL-DBL	public	SRX867797	Illumina MiSeq	PAIRED	RANDOM	GENOMIC	Mycobacterium tuberculosis variant bovis	ILLUMINA	2015-03-11T00:00:00Z	Aug-20	SRP053287	PRJNA251692	204010091	sra,fastq	ncbi,s3,gs	gs.US,s3.us-east-1,ncbi.public	484	347916192	250: 08-4520	Cattle	2008	Pathogen.cl				MB444	Tissue			Aug-20		Not Collected	Not Collected	Bovine Tuberculosis
527	SRR1792136	262.5 MB	1,382,095	240,4	33	78.10%	99.75%	146,30	2,088	375	Mbovis-17, Mbovis-17B, Mbovis-17B3	SRR1792136	WGS	SAMN03300494	USDA-NVSL-DBL	public	SRX867798	Illumina MiSeq	PAIRED	RANDOM	GENOMIC	Mycobacterium tuberculosis variant bovis	ILLUMINA	2015-03-11T00:00:00Z	Aug-21	SRP053287	PRJNA251692	386332406	sra,fastq	gs,ncbi,s3	s3.us-east-1,ncbi.public,gs.US	480	664307676	250: 08-4521	Cattle	2008	Pathogen.cl				MB445	Tissue			Aug-21		Not Collected	Not Collected	Bovine Tuberculosis
528	SRR1792137	136.7 MB	745,681	233,5	33,4	79.70%	99.69%	77,20	1,81	365	Mbovis-17, Mbovis-17B, Mbovis-17B3	SRR1792137	WGS	SAMN03300495	USDA-NVSL-DBL	public	SRX867799	Illumina MiSeq	PAIRED	RANDOM	GENOMIC	Mycobacterium tuberculosis variant bovis	ILLUMINA	2015-03-11T00:00:00Z	Aug-22	SRP053287	PRJNA251692	202573371	sra,fastq	s3,gs,ncbi	s3.us-east-1,gs.US,ncbi.public	467	348657469	250: 08-4522	Cattle	2008	Pathogen.cl				MB446	Tissue			Aug-22		Not Collected	Not Collected	Bovine Tuberculosis
529	SRR1792138	259.3 MB	1,475,637	217,8	33,4	78.60%	99.83%	141,10	2,112	377	Mbovis-17, Mbovis-17B, Mbovis-17B3	SRR1792138	WGS	SAMN03300496	USDA-NVSL-DBL	public	SRX867800	Illumina MiSeq	PAIRED	RANDOM	GENOMIC	Mycobacterium tuberculosis variant bovis	ILLUMINA	2015-03-11T00:00:00Z	Aug-23	SRP053287	PRJNA251692	383286723	sra,fastq	ncbi,gs,s3	s3.us-east-1,gs.US,ncbi.public	436	644308287	250: 08-4523	Cattle	2008	Pathogen.cl				MB447	Tissue			Aug-23		Not Collected	Not Collected	Bovine Tuberculosis
530	SRR1792139	149.5 MB	845,268	234,3	34,2	84.20%	99.71%	81,40	140,2	502	Mbovis-17, Mbovis-17B, Mbovis-17B3	SRR1792139	WGS	SAMN03300497	USDA-NVSL-DBL	public	SRX867801	Illumina MiSeq	PAIRED	RANDOM	GENOMIC	Mycobacterium tuberculosis variant bovis	ILLUMINA	2015-03-11T00:00:00Z	Aug-24	SRP053287	PRJNA251692	224669750	fastq,sra	s3,ncbi,gs	s3.us-east-1,ncbi.public,gs.US	469	396873096	250: 08-4524	Cattle	2008	Pathogen.cl				MB448	Tissue			Aug-24		Not Collected	Not Collected	Bovine Tuberculosis
531	SRR1792140	307.8 MB	1,949,657	204,7	35,9	91.30%	99.68%	44,00	2,958,614	553	Mbovis-17, Mbovis-17B, Mbovis-17B3	SRR1792140	WGS	SAMN03300498	USDA-NVSL-DBL	public	SRX867802	Illumina MiSeq	PAIRED	RANDOM	GENOMIC	Mycobacterium tuberculosis variant bovis	ILLUMINA	2015-03-11T00:00:00Z	Aug-58	SRP053287	PRJNA251692	447977382	sra,fastq	gs,s3,ncbi	s3.us-east-1,gs.US,ncbi.public	408	797204229	250: 08-4558	Cattle	2008	Pathogen.cl				MB449	Tissue			Aug-58		Not Collected	Not Collected	Bovine Tuberculosis
532	SRR1792141	239.3 MB	1,301,772	236	34,4	85.30%	99.60%	45,40	1,716,022	1,069	Mbovis-17, Mbovis-17B, Mbovis-17B3	SRR1792141	WGS	SAMN03300499	USDA-NVSL-DBL	public	SRX867803	Illumina MiSeq	PAIRED	RANDOM	GENOMIC	Mycobacterium tuberculosis variant bovis	ILLUMINA	2015-03-11T00:00:00Z	Aug-59	SRP053287	PRJNA251692	349575957	fastq,sra	gs,ncbi,s3	gs.US,ncbi.public,s3.us-east-1	472	615045747	250: 08-4559	Cattle	2008	Pathogen.cl	Mexico	North America	Mexico	MB450	Tissue			Aug-59		Not Collected	Not Collected	Bovine Tuberculosis
533	SRR1792142	289.2 MB	1,898,935	204,2	34,9	87.90%	99.93%	167,50	4,218	371	Mbovis-17, Mbovis-17A, Mbovis-17A1	SRR1792142	WGS	SAMN03300500	USDA-NVSL-DBL	public	SRX867804	Illumina MiSeq	PAIRED	RANDOM	GENOMIC	Mycobacterium tuberculosis variant bovis	ILLUMINA	2015-03-11T00:00:00Z	Aug-70	SRP053287	PRJNA251692	432284731	sra,fastq	ncbi,gs,s3	gs.US,s3.us-east-1,ncbi.public	407	772965240	250: 08-4570	Cervid	2008	Pathogen.cl	USA	North America	USA:MN	MB451	Tissue			Aug-70		Not Collected	Not Collected	Bovine Tuberculosis
534	SRR1792143	276.4 MB	1,458,048	226,1	31,8	69.20%	99.92%	142,20	592	363	Mbovis-17, Mbovis-17A, Mbovis-17A1	SRR1792143	WGS	SAMN03300501	USDA-NVSL-DBL	public	SRX867805	Illumina MiSeq	PAIRED	RANDOM	GENOMIC	Mycobacterium tuberculosis variant bovis	ILLUMINA	2015-03-11T00:00:00Z	Aug-76	SRP053287	PRJNA251692	422589763	fastq,sra	gs,ncbi,s3	gs.US,ncbi.public,s3.us-east-1	449	656106539	250: 08-4576	Cervid	2008	Pathogen.cl	USA	North America	USA:MN	MB452	Tissue			Aug-76		Not Collected	Not Collected	Bovine Tuberculosis
535	SRR1792144	376.2 MB	1,949,268	225	31,2	65.10%	99.92%	186,90	540	368	Mbovis-17, Mbovis-17A, Mbovis-17A1	SRR1792144	WGS	SAMN03300502	USDA-NVSL-DBL	public	SRX867806	Illumina MiSeq	PAIRED	RANDOM	GENOMIC	Mycobacterium tuberculosis variant bovis	ILLUMINA	2015-03-11T00:00:00Z	Aug-41	SRP053287	PRJNA251692	598273618	sra,fastq	s3,ncbi,gs	gs.US,ncbi.public,s3.us-east-1	449	876268250	250: 08-4741	Cervid	2008	Pathogen.cl	USA	North America	USA:MN	MB453	Tissue			Aug-41		Not Collected	Not Collected	Bovine Tuberculosis
536	SRR1792145	467.1 MB	2,211,128	232,6	24,7	20.60%	99.90%	195,70	1,5	354	Mbovis-17, Mbovis-17A, Mbovis-17A1	SRR1792145	WGS	SAMN03300503	USDA-NVSL-DBL	public	SRX867807	Illumina MiSeq	PAIRED	RANDOM	GENOMIC	Mycobacterium tuberculosis variant bovis	ILLUMINA	2015-03-11T00:00:00Z	Aug-42	SRP053287	PRJNA251692	722356863	sra,fastq	gs,ncbi,s3	ncbi.public,gs.US,s3.us-east-1	459	1016319743	250: 08-4742	Cervid	2008	Pathogen.cl	USA	North America	USA:MN	MB454	Tissue			Aug-42		Not Collected	Not Collected	Bovine Tuberculosis
537	SRR1792146	146.6 MB	759,378	231,2	31,5	68.30%	99.51%	75,50	1,018	566	Mbovis-05, Mbovis-05A	SRR1792146	WGS	SAMN03300504	USDA-NVSL-DBL	public	SRX867808	Illumina MiSeq	PAIRED	RANDOM	GENOMIC	Mycobacterium tuberculosis variant bovis	ILLUMINA	2015-03-11T00:00:00Z	Aug-55	SRP053287	PRJNA251692	226536887	fastq,sra	ncbi,gs,s3	ncbi.public,gs.US,s3.us-east-1	461	350621018	250: 08-5155	Sus scrofa	2008	Pathogen.cl	USA	North America	USA:HI	MB455	Tissue			Aug-55		Not Collected	Not Collected	Bovine Tuberculosis
538	SRR1792147	308.8 MB	1,499,808	234,5	29,6	53.80%	99.15%	147,70	1,088	663	Mbovis-13, Mbovis-13A	SRR1792147	WGS	SAMN03300505	USDA-NVSL-DBL	public	SRX867809	Illumina MiSeq	PAIRED	RANDOM	GENOMIC	Mycobacterium tuberculosis variant bovis	ILLUMINA	2015-03-11T00:00:00Z	Aug-76	SRP053287	PRJNA251692	477303533	fastq,sra	gs,s3,ncbi	gs.US,s3.us-east-1,ncbi.public	467	700463980	250: 08-5176	Cattle	2008	Pathogen.cl	USA	North America	USA:CA	MB456	Tissue			Aug-76		Not Collected	Not Collected	Bovine Tuberculosis
539	SRR1792148	344.7 MB	1,806,260	230,4	32,2	72.10%	99.88%	179,00	712	359	Mbovis-23, Mbovis-23B, Mbovis-23B2	SRR1792148	WGS	SAMN03300506	USDA-NVSL-DBL	public	SRX867810	Illumina MiSeq	PAIRED	RANDOM	GENOMIC	Mycobacterium tuberculosis variant bovis	ILLUMINA	2015-03-11T00:00:00Z	Aug-95	SRP053287	PRJNA251692	541344701	fastq,sra	ncbi,gs,s3	s3.us-east-1,gs.US,ncbi.public	461	833876169	250: 08-5295	Cattle	2008	Pathogen.cl				MB457	Tissue			Aug-95		Not Collected	Not Collected	Bovine Tuberculosis
540	SRR1792149	510.0 MB	2,761,391	224,7	32,4	73.20%	99.94%	266,30	2,008	375	Mbovis-17, Mbovis-17A, Mbovis-17A1	SRR1792149	WGS	SAMN03300507	USDA-NVSL-DBL	public	SRX867811	Illumina MiSeq	PAIRED	RANDOM	GENOMIC	Mycobacterium tuberculosis variant bovis	ILLUMINA	2015-03-11T00:00:00Z	Aug-16	SRP053287	PRJNA251692	764728373	fastq,sra	gs,ncbi,s3	gs.US,s3.us-east-1,ncbi.public	447	1234411368	250: 08-5416	Cervid	2008	Pathogen.cl	USA	North America	USA:MN	MB458	Tissue			Aug-16		Not Collected	Not Collected	Bovine Tuberculosis
541	SRR1792150		1.846.158					74,10	65,31%			SRR1792150	WGS	SAMN03300508	USDA-NVSL-DBL	public	SRX867812	Illumina MiSeq	PAIRED	RANDOM	GENOMIC	Mycobacterium tuberculosis variant bovis	ILLUMINA	2015-03-11T00:00:00Z	Aug-66	SRP053287	PRJNA251692	310555621	fastq,sra	s3,ncbi,gs	ncbi.public,s3.us-east-1,gs.US	461	432261031	250: 08-5466	Beef	2008	Pathogen.cl	Mexico	North America	Mexico	MB459	Tissue			Aug-66		Not Collected	Not Collected	Bovine Tuberculosis
542	SRR1792151		1.668.702					66,82	65,20%			SRR1792151	WGS	SAMN03300509	USDA-NVSL-DBL	public	SRX867813	Illumina MiSeq	PAIRED	RANDOM	GENOMIC	Mycobacterium tuberculosis variant bovis	ILLUMINA	2015-03-11T00:00:00Z	Aug-67	SRP053287	PRJNA251692	283667248	fastq,sra	s3,ncbi,gs	gs.US,ncbi.public,s3.us-east-1	462	391991005	250: 08-5467	Beef	2008	Pathogen.cl	Mexico	North America	Mexico	MB460	Tissue			Aug-67		Not Collected	Not Collected	Bovine Tuberculosis
543	SRR1792152	404.3 MB	2,340,208	222,7	33,7	80.80%	99.61%	224,60	10,096	608	Mbovis-05, Mbovis-05A	SRR1792152	WGS	SAMN03300510	USDA-NVSL-DBL	public	SRX867814	Illumina MiSeq	PAIRED	RANDOM	GENOMIC	Mycobacterium tuberculosis variant bovis	ILLUMINA	2015-03-11T00:00:00Z	Aug-17	SRP053287	PRJNA251692	590911968	sra,fastq	s3,gs,ncbi	gs.US,ncbi.public,s3.us-east-1	442	1036329411	250: 08-5717	Sus scrofa	2008	Pathogen.cl	USA	North America	USA:HI	MB461	Tissue			Aug-17		Not Collected	Not Collected	Bovine Tuberculosis
544	SRR1792153	325.2 MB	1,596,868	227,2	28,7	46.70%	99.85%	151,30	1,734	377	Mbovis-17, Mbovis-17B, Mbovis-17B3	SRR1792153	WGS	SAMN03300511	USDA-NVSL-DBL	public	SRX867815	Illumina MiSeq	PAIRED	RANDOM	GENOMIC	Mycobacterium tuberculosis variant bovis	ILLUMINA	2015-03-11T00:00:00Z	Aug-20	SRP053287	PRJNA251692	498498148	sra,fastq	ncbi,s3,gs	ncbi.public,gs.US,s3.us-east-1	452	722361727	250: 08-5820	Cattle	2008	Pathogen.cl				MB462	Tissue			Aug-20		Not Collected	Not Collected	Bovine Tuberculosis
545	SRR1792154	284.9 MB	1,488,303	221,6	31,2	64.70%	99.87%	140,30	1,526	385	Mbovis-17, Mbovis-17B, Mbovis-17B3	SRR1792154	WGS	SAMN03300512	USDA-NVSL-DBL	public	SRX867816	Illumina MiSeq	PAIRED	RANDOM	GENOMIC	Mycobacterium tuberculosis variant bovis	ILLUMINA	2015-03-11T00:00:00Z	Aug-18	SRP053287	PRJNA251692	444527926	fastq,sra	ncbi,s3,gs	gs.US,s3.us-east-1,ncbi.public	441	656867511	250: 08-6018	Cattle	2008	Pathogen.cl				MB463	Tissue			Aug-18		Not Collected	Not Collected	Bovine Tuberculosis
546	SRR1792155		2.711.542					127,40	64,78%			SRR1792155	WGS	SAMN03300513	USDA-NVSL-DBL	public	SRX867817	Illumina MiSeq	PAIRED	RANDOM	GENOMIC	Mycobacterium tuberculosis variant bovis	ILLUMINA	2015-03-11T00:00:00Z	Aug-89	SRP053287	PRJNA251692	433960561	fastq,sra	s3,gs,ncbi	gs.US,ncbi.public,s3.us-east-1	464	663478364	250: 08-6489	Cattle	2008	Pathogen.cl	Mexico	North America	Mexico	MB464	Tissue			Aug-89		Not Collected	Not Collected	Bovine Tuberculosis
547	SRR1792156	380.1 MB	1,998,208	224,1	31,8	69.60%	99.67%	190,60	2,682	580	Mbovis-04, Mbovis-04A	SRR1792156	WGS	SAMN03300514	USDA-NVSL-DBL	public	SRX867818	Illumina MiSeq	PAIRED	RANDOM	GENOMIC	Mycobacterium tuberculosis variant bovis	ILLUMINA	2015-03-11T00:00:00Z	Aug-06	SRP053287	PRJNA251692	602374974	fastq,sra	s3,ncbi,gs	ncbi.public,s3.us-east-1,gs.US	447	894934908	250: 08-6606	Cattle	2008	Pathogen.cl				MB465	Tissue			Aug-06		Not Collected	Not Collected	Bovine Tuberculosis
548	SRR1792157	341.7 MB	2,211,591	201,3	35,2	89.20%	99.62%	128,10	1,450,796	771	Mbovis-05, Mbovis-05A	SRR1792157	WGS	SAMN03300515	USDA-NVSL-DBL	public	SRX867819	Illumina MiSeq	PAIRED	RANDOM	GENOMIC	Mycobacterium tuberculosis variant bovis	ILLUMINA	2015-03-11T00:00:00Z	Aug-34	SRP053287	PRJNA251692	507075117	fastq,sra	ncbi,s3,gs	gs.US,ncbi.public,s3.us-east-1	403	892504407	250: 08-6634	Sus scrofa	2008	Pathogen.cl	USA	North America	USA:HI	MB466	Tissue			Aug-34		Not Collected	Not Collected	Bovine Tuberculosis
549	SRR1792158		3.703.186					174,30	64,92%			SRR1792158	WGS	SAMN03300516	USDA-NVSL-DBL	public	SRX867820	Illumina MiSeq	PAIRED	RANDOM	GENOMIC	Mycobacterium tuberculosis variant bovis	ILLUMINA	2015-03-11T00:00:00Z	Aug-19	SRP053287	PRJNA251692	578885018	sra,fastq	s3,ncbi,gs	s3.us-east-1,gs.US,ncbi.public	457	893016493	250: 08-7119	Cattle	2008	Pathogen.cl	Mexico	North America	Mexico	MB467	Tissue			Aug-19		Not Collected	Not Collected	Bovine Tuberculosis
550	SRR1792159	310.7 MB	1,613,280	224,2	31,3	65.60%	99.64%	154,90	880	593	Mbovis-05, Mbovis-05A	SRR1792159	WGS	SAMN03300517	USDA-NVSL-DBL	public	SRX867821	Illumina MiSeq	PAIRED	RANDOM	GENOMIC	Mycobacterium tuberculosis variant bovis	ILLUMINA	2015-03-11T00:00:00Z	Aug-46	SRP053287	PRJNA251692	467995689	fastq,sra	gs,s3,ncbi	ncbi.public,s3.us-east-1,gs.US	447	721206053	250: 08-7446	Sus scrofa	2008	Pathogen.cl	USA	North America	USA:HI	MB468	Tissue			Aug-46		Not Collected	Not Collected	Bovine Tuberculosis
551	SRR1792160	377.2 MB	1,835,626	234,6	29,9	55.70%	99.64%	182,00	1,084	571	Mbovis-01, Mbovis-01D, Mbovis-01D1	SRR1792160	WGS	SAMN03300518	USDA-NVSL-DBL	public	SRX867822	Illumina MiSeq	PAIRED	RANDOM	GENOMIC	Mycobacterium tuberculosis variant bovis	ILLUMINA	2015-03-11T00:00:00Z	Aug-82	SRP053287	PRJNA251692	580914467	fastq,sra	s3,gs,ncbi	gs.US,ncbi.public,s3.us-east-1	468	859675356	250: 08-8482	Raccoon	2008	Pathogen.cl	USA	North America	USA:MI	MB469	Tissue			Aug-82		Not Collected	Not Collected	Bovine Tuberculosis
552	SRR1792161	498.4 MB	2,465,085	218,6	27,2	41.30%	99.54%	220,10	1,516	751	Mbovis-08	SRR1792161	WGS	SAMN03300519	USDA-NVSL-DBL	public	SRX867823	Illumina MiSeq	PAIRED	RANDOM	GENOMIC	Mycobacterium tuberculosis variant bovis	ILLUMINA	2015-03-11T00:00:00Z	Aug-58	SRP053287	PRJNA251692	822435080	sra,fastq	s3,ncbi,gs	ncbi.public,s3.us-east-1,gs.US	437	1077763949	250: 08-8558	Cervid	2008	Pathogen.cl	USA	North America	USA:NY	MB470	Tissue			Aug-58		Not Collected	Not Collected	Bovine Tuberculosis
553	SRR1792162		3.666.094					173,92	64,80%			SRR1792162	WGS	SAMN03300520	USDA-NVSL-DBL	public	SRX867824	Illumina MiSeq	PAIRED	RANDOM	GENOMIC	Mycobacterium tuberculosis variant bovis	ILLUMINA	2015-03-11T00:00:00Z	Aug-02	SRP053287	PRJNA251692	532226605	sra,fastq	ncbi,gs,s3	gs.US,ncbi.public,s3.us-east-1	447	855896444	250: 08-8902	Cattle	2008	Pathogen.cl	Mexico	North America	Mexico	MB471	Tissue			Aug-02		Not Collected	Not Collected	Bovine Tuberculosis
554	SRR1792163	440.6 MB	7,512,866	54	32,6	76.30%	99.91%	166,20	351,268	677	Mbovis-14, Mbovis-14B, Mbovis-14B3	SRR1792163	WGS	SAMN03300521	USDA-NVSL-DBL	public	SRX867825	Illumina HiSeq 2000	PAIRED	RANDOM	GENOMIC	Mycobacterium tuberculosis variant bovis	ILLUMINA	2017-10-13T00:00:00Z	09-0109	SRP053287	PRJNA251692	678056480	fastq,sra	ncbi,gs,s3	gs.US,s3.us-east-1,ncbi.public	108	811389528	250: 09-0109	Cattle	2009	Pathogen.cl	USA	North America	USA:IN	MB472	Tissue			09-0109		Not Collected	Not Collected	Bovine Tuberculosis
555	SRR1792166	341.9 MB	1,759,896	226	30,6	60.50%	99.93%	167,00	930	375	Mbovis-17, Mbovis-17A, Mbovis-17A1	SRR1792166	WGS	SAMN03300524	USDA-NVSL-DBL	public	SRX867828	Illumina MiSeq	PAIRED	RANDOM	GENOMIC	Mycobacterium tuberculosis variant bovis	ILLUMINA	2015-03-11T00:00:00Z	09-0573	SRP053287	PRJNA251692	523201076	fastq,sra	s3,ncbi,gs	gs.US,ncbi.public,s3.us-east-1	449	791813611	250: 09-0573	Cattle	2009	Pathogen.cl	USA	North America	USA:MN	MB475	Tissue			09-0573		Not Collected	Not Collected	Bovine Tuberculosis
556	SRR1792167	356.9 MB	1,876,133	229,8	31,8	69.10%	99.94%	185,60	1,002	372	Mbovis-17, Mbovis-17A, Mbovis-17A1	SRR1792167	WGS	SAMN03300525	USDA-NVSL-DBL	public	SRX867829	Illumina MiSeq	PAIRED	RANDOM	GENOMIC	Mycobacterium tuberculosis variant bovis	ILLUMINA	2015-03-11T00:00:00Z	09-0615	SRP053287	PRJNA251692	535199186	sra,fastq	s3,gs,ncbi	gs.US,s3.us-east-1,ncbi.public	457	858749065	250: 09-0615	Cattle	2009	Pathogen.cl	USA	North America	USA:MN	MB476	Tissue			09-0615		Not Collected	Not Collected	Bovine Tuberculosis
557	SRR1792168	384.4 MB	1,891,666	230,7	29	49.10%	99.93%	180,60	1,062	371	Mbovis-17, Mbovis-17A, Mbovis-17A1	SRR1792168	WGS	SAMN03300526	USDA-NVSL-DBL	public	SRX867830	Illumina MiSeq	PAIRED	RANDOM	GENOMIC	Mycobacterium tuberculosis variant bovis	ILLUMINA	2015-03-11T00:00:00Z	09-0625	SRP053287	PRJNA251692	579420196	fastq,sra	s3,ncbi,gs	s3.us-east-1,gs.US,ncbi.public	459	868400050	250: 09-0625	Cattle	2009	Pathogen.cl	USA	North America	USA:MN	MB477	Tissue			09-0625		Not Collected	Not Collected	Bovine Tuberculosis
558	SRR1792169	553.4 MB	2,823,670	208,3	27	41.20%	99.85%	246,60	450	365	Mbovis-23, Mbovis-23B	SRR1792169	WGS	SAMN03300527	USDA-NVSL-DBL	public	SRX867831	Illumina MiSeq	PAIRED	RANDOM	GENOMIC	Mycobacterium tuberculosis variant bovis	ILLUMINA	2015-03-11T00:00:00Z	09-0739	SRP053287	PRJNA251692	886063486	fastq,sra	ncbi,gs,s3	gs.US,s3.us-east-1,ncbi.public	417	1180293099	250: 09-0739	Cattle	2009	Pathogen.cl	USA	North America	USA:ND	MB478	Tissue			09-0739		Not Collected	Not Collected	Bovine Tuberculosis
559	SRR1792170	345.6 MB	1,720,734	227,5	29,7	54.00%	99.87%	165,60	1,57	375	Mbovis-16, Mbovis-16B	SRR1792170	WGS	SAMN03300528	USDA-NVSL-DBL	public	SRX867832	Illumina MiSeq	PAIRED	RANDOM	GENOMIC	Mycobacterium tuberculosis variant bovis	ILLUMINA	2015-03-11T00:00:00Z	09-1465	SRP053287	PRJNA251692	521655006	fastq,sra	gs,ncbi,s3	s3.us-east-1,ncbi.public,gs.US	452	779404879	250: 09-1465	Cattle	2009	Pathogen.cl				MB479	Tissue			09-1465		Not Collected	Not Collected	Bovine Tuberculosis
560	SRR1792171		5.679.180					273,69	65,06%			SRR1792171	WGS	SAMN03300529	USDA-NVSL-DBL	public	SRX867833	Illumina MiSeq	PAIRED	RANDOM	GENOMIC	Mycobacterium tuberculosis variant bovis	ILLUMINA	2015-03-11T00:00:00Z	sep-46	SRP053287	PRJNA251692	746526895	fastq,sra	s3,ncbi,gs	gs.US,ncbi.public,s3.us-east-1	441	1286601049	250: 09-2046	Cattle	2009	Pathogen.cl	Mexico	North America	Mexico	MB480	Tissue			sep-46		Not Collected	Not Collected	Bovine Tuberculosis
561	SRR1792172		2.838.312					131,02	64,68%			SRR1792172	WGS	SAMN03300530	USDA-NVSL-DBL	public	SRX867834	Illumina MiSeq	PAIRED	RANDOM	GENOMIC	Mycobacterium tuberculosis variant bovis	ILLUMINA	2015-03-11T00:00:00Z	sep-11	SRP053287	PRJNA251692	482654147	fastq,sra	ncbi,s3,gs	s3.us-east-1,gs.US,ncbi.public	469	699713339	250: 09-2111	Cattle	2009	Pathogen.cl	Mexico	North America	Mexico	MB481	Tissue			sep-11		Not Collected	Not Collected	Bovine Tuberculosis
562	SRR1792173	329.3 MB	5,589,703	54	32,1	73.70%	99.87%	117,70	1,000,264	671	Mbovis-14, Mbovis-14B, Mbovis-14B3	SRR1792173	WGS	SAMN03300531	USDA-NVSL-DBL	public	SRX867835	Illumina HiSeq 2000	PAIRED	RANDOM	GENOMIC	Mycobacterium tuberculosis variant bovis	ILLUMINA	2017-10-13T00:00:00Z	sep-01	SRP053287	PRJNA251692	512177652	fastq,sra	gs,s3,ncbi	ncbi.public,gs.US,s3.us-east-1	108	603687924	250: 09-3201	Cattle	2009	Pathogen.cl	USA	North America	USA:SD	MB482	Tissue			sep-01		Not Collected	Not Collected	Bovine Tuberculosis
563	SRR1792174	141.7 MB	803,206	233,9	34	83.50%	99.74%	83,30	1,536	369	Mbovis-24	SRR1792174	WGS	SAMN03300532	USDA-NVSL-DBL	public	SRX867836	Illumina MiSeq	PAIRED	RANDOM	GENOMIC	Mycobacterium tuberculosis variant bovis	ILLUMINA	2015-03-11T00:00:00Z	sep-57	SRP053287	PRJNA251692	212582930	sra,fastq	ncbi,gs,s3	gs.US,s3.us-east-1,ncbi.public	467	375637153	250: 09-3257	Cattle	2009	Pathogen.cl				MB483	Tissue			sep-57		Not Collected	Not Collected	Bovine Tuberculosis
564	SRR1792175	280.1 MB	1,454,289	230	31,7	69.20%	99.55%	137,90	182,472	554	Mbovis-19, Mbovis-19D	SRR1792175	WGS	SAMN03300533	USDA-NVSL-DBL	public	SRX867837	Illumina MiSeq	PAIRED	RANDOM	GENOMIC	Mycobacterium tuberculosis variant bovis	ILLUMINA	2015-03-11T00:00:00Z	sep-28	SRP053287	PRJNA251692	415433595	sra,fastq	gs,ncbi,s3	gs.US,s3.us-east-1,ncbi.public	458	666709627	250: 09-3328	Cattle	2009	Pathogen.cl	USA	North America	USA:CA	MB484	Tissue			sep-28		Not Collected	Not Collected	Bovine Tuberculosis
565	SRR1792176	324.9 MB	5,827,299	54	34,8	86.10%	99.47%	117,00	1,025,870	511	Mbovis-19, Mbovis-19D	SRR1792176	WGS	SAMN03300534	USDA-NVSL-DBL	public	SRX867838	Illumina HiSeq 2000	PAIRED	RANDOM	GENOMIC	Mycobacterium tuberculosis variant bovis	ILLUMINA	2017-10-13T00:00:00Z	sep-30	SRP053287	PRJNA251692	504769203	fastq,sra	ncbi,gs,s3	gs.US,s3.us-east-1,ncbi.public	108	629348292	250: 09-3330	Cattle	2009	Pathogen.cl	USA	North America	USA:CA	MB485	Tissue			sep-30		Not Collected	Not Collected	Bovine Tuberculosis
566	SRR1792177	442.8 MB	2,463,521	221,7	32,9	76.40%	99.94%	235,10	978	376	Mbovis-17, Mbovis-17A, Mbovis-17A1	SRR1792177	WGS	SAMN03300535	USDA-NVSL-DBL	public	SRX867839	Illumina MiSeq	PAIRED	RANDOM	GENOMIC	Mycobacterium tuberculosis variant bovis	ILLUMINA	2015-03-11T00:00:00Z	sep-03	SRP053287	PRJNA251692	667208685	fastq,sra	ncbi,s3,gs	s3.us-east-1,gs.US,ncbi.public	442	1091068802	250: 09-3403	Cattle	2009	Pathogen.cl	USA	North America	USA:MN	MB486	Tissue			sep-03		Not Collected	Not Collected	Bovine Tuberculosis
567	SRR1792178	468.4 MB	2,738,314	217,4	33,6	80.80%	99.94%	256,80	1,474	377	Mbovis-17, Mbovis-17A, Mbovis-17A1	SRR1792178	WGS	SAMN03300536	USDA-NVSL-DBL	public	SRX867840	Illumina MiSeq	PAIRED	RANDOM	GENOMIC	Mycobacterium tuberculosis variant bovis	ILLUMINA	2015-03-11T00:00:00Z	sep-04	SRP053287	PRJNA251692	707108445	fastq,sra	s3,ncbi,gs	gs.US,s3.us-east-1,ncbi.public	431	1182677122	250: 09-3404	Cattle	2009	Pathogen.cl	USA	North America	USA:MN	MB487	Tissue			sep-04		Not Collected	Not Collected	Bovine Tuberculosis
568	SRR1792179	495.9 MB	2,823,937	219,9	33,3	78.80%	99.95%	267,90	5,942	384	Mbovis-17, Mbovis-17A, Mbovis-17A1	SRR1792179	WGS	SAMN03300537	USDA-NVSL-DBL	public	SRX867841	Illumina MiSeq	PAIRED	RANDOM	GENOMIC	Mycobacterium tuberculosis variant bovis	ILLUMINA	2015-03-11T00:00:00Z	sep-05	SRP053287	PRJNA251692	748882999	fastq,sra	gs,s3,ncbi	gs.US,s3.us-east-1,ncbi.public	438	1239330364	250: 09-3405	Cattle	2009	Pathogen.cl	USA	North America	USA:MN	MB488	Tissue			sep-05		Not Collected	Not Collected	Bovine Tuberculosis
569	SRR1792180	357.7 MB	1,871,726	230,5	32,2	72.20%	99.92%	186,70	898	362	Mbovis-17, Mbovis-17A, Mbovis-17A1	SRR1792180	WGS	SAMN03300538	USDA-NVSL-DBL	public	SRX867842	Illumina MiSeq	PAIRED	RANDOM	GENOMIC	Mycobacterium tuberculosis variant bovis	ILLUMINA	2015-03-11T00:00:00Z	sep-07	SRP053287	PRJNA251692	566288590	sra,fastq	s3,ncbi,gs	s3.us-east-1,ncbi.public,gs.US	460	861323452	250: 09-3407	Cattle	2009	Pathogen.cl	USA	North America	USA:MN	MB489	Tissue			sep-07		Not Collected	Not Collected	Bovine Tuberculosis
570	SRR1792181	434.4 MB	2,159,889	227	29,4	51.50%	99.95%	205,70	3,688	366	Mbovis-17, Mbovis-17A, Mbovis-17A1	SRR1792181	WGS	SAMN03300539	USDA-NVSL-DBL	public	SRX867843	Illumina MiSeq	PAIRED	RANDOM	GENOMIC	Mycobacterium tuberculosis variant bovis	ILLUMINA	2015-03-11T00:00:00Z	sep-09	SRP053287	PRJNA251692	653208447	fastq,sra	gs,ncbi,s3	gs.US,s3.us-east-1,ncbi.public	452	976438075	250: 09-3409	Cattle	2009	Pathogen.cl	USA	North America	USA:MN	MB490	Tissue			sep-09		Not Collected	Not Collected	Bovine Tuberculosis
571	SRR1792182	390.3 MB	1,994,868	226,9	30,8	61.00%	99.94%	192,80	2,81	375	Mbovis-17, Mbovis-17A, Mbovis-17A1	SRR1792182	WGS	SAMN03300540	USDA-NVSL-DBL	public	SRX867844	Illumina MiSeq	PAIRED	RANDOM	GENOMIC	Mycobacterium tuberculosis variant bovis	ILLUMINA	2015-03-11T00:00:00Z	sep-10	SRP053287	PRJNA251692	595524737	fastq,sra	ncbi,gs,s3	s3.us-east-1,ncbi.public,gs.US	451	901060296	250: 09-3410	Cattle	2009	Pathogen.cl	USA	North America	USA:MN	MB491	Tissue			sep-10		Not Collected	Not Collected	Bovine Tuberculosis
572	SRR1792183	391.1 MB	2,001,509	227,4	31	63.20%	99.89%	194,20	7,166	366	Mbovis-17, Mbovis-17A, Mbovis-17A1	SRR1792183	WGS	SAMN03300541	USDA-NVSL-DBL	public	SRX867845	Illumina MiSeq	PAIRED	RANDOM	GENOMIC	Mycobacterium tuberculosis variant bovis	ILLUMINA	2015-03-11T00:00:00Z	sep-11	SRP053287	PRJNA251692	596709319	sra,fastq	gs,ncbi,s3	s3.us-east-1,gs.US,ncbi.public	452	905861576	250: 09-3411	Cattle	2009	Pathogen.cl	USA	North America	USA:MN	MB492	Tissue			sep-11		Not Collected	Not Collected	Bovine Tuberculosis
573	SRR1792184	182.4 MB	3,091,543	54	32,9	78.20%	99.88%	65,20	580,796	659	Mbovis-14, Mbovis-14B, Mbovis-14B3	SRR1792184	WGS	SAMN03300542	USDA-NVSL-DBL	public	SRX867846	Illumina HiSeq 2000	PAIRED	RANDOM	GENOMIC	Mycobacterium tuberculosis variant bovis	ILLUMINA	2015-03-11T00:00:00Z	sep-61	SRP053287	PRJNA251692	224212521	sra,fastq	gs,ncbi,s3	ncbi.public,gs.US,s3.us-east-1	108	333886644	250: 09-3461	Cervid	2009	Pathogen.cl	USA	North America	USA:NE	MB493	Tissue			sep-61		Not Collected	Not Collected	Bovine Tuberculosis
574	SRR1792185	105.7 MB	607,967	226,8	33,1	80.80%	99.48%	57,60	14,346	537	Mbovis-01, Mbovis-01C, Mbovis-01C1	SRR1792185	WGS	SAMN03300543	USDA-NVSL-DBL	public	SRX867847	Illumina MiSeq	PAIRED	RANDOM	GENOMIC	Mycobacterium tuberculosis variant bovis	ILLUMINA	2015-03-11T00:00:00Z	sep-96	SRP053287	PRJNA251692	175250688	fastq,sra	s3,gs,ncbi	ncbi.public,gs.US,s3.us-east-1	452	275035205	250: 09-3596	Cervid	2009	Pathogen.cl	USA	North America	USA:MI	MB494	Tissue			sep-96		Not Collected	Not Collected	Bovine Tuberculosis
575	SRR1792186	450.4 MB	2,454,506	222,3	31,9	69.50%	99.66%	232,00	18,294	583	Mbovis-01, Mbovis-01C, Mbovis-01C1	SRR1792186	WGS	SAMN03300544	USDA-NVSL-DBL	public	SRX867848	Illumina MiSeq	PAIRED	RANDOM	GENOMIC	Mycobacterium tuberculosis variant bovis	ILLUMINA	2015-03-11T00:00:00Z	sep-97	SRP053287	PRJNA251692	672362135	sra,fastq	gs,ncbi,s3	s3.us-east-1,gs.US,ncbi.public	442	1085598266	250: 09-3597	Cervid	2009	Pathogen.cl	USA	North America	USA:MI	MB495	Tissue			sep-97		Not Collected	Not Collected	Bovine Tuberculosis
576	SRR1792187	343.2 MB	1,716,638	228,6	29,9	55.20%	99.62%	89,00	1,497,596	1,017	Mbovis-01, Mbovis-01B, Mbovis-01B2	SRR1792187	WGS	SAMN03300545	USDA-NVSL-DBL	public	SRX867849	Illumina MiSeq	PAIRED	RANDOM	GENOMIC	Mycobacterium tuberculosis variant bovis	ILLUMINA	2015-03-11T00:00:00Z	sep-05	SRP053287	PRJNA251692	530157920	fastq,sra	s3,gs,ncbi	gs.US,s3.us-east-1,ncbi.public	454	780829441	250: 09-4305	Cattle	2009	Pathogen.cl	USA	North America	USA:MI	MB496	Tissue			sep-05		Not Collected	Not Collected	Bovine Tuberculosis
577	SRR1792188	319.3 MB	5,564,365	54	34,1	82.40%	99.70%	96,70	2,972,266	660	Mbovis-14, Mbovis-14B, Mbovis-14B3	SRR1792188	WGS	SAMN03300546	USDA-NVSL-DBL	public	SRX867850	Illumina HiSeq 2000	PAIRED	RANDOM	GENOMIC	Mycobacterium tuberculosis variant bovis	ILLUMINA	2017-10-13T00:00:00Z	sep-83	SRP053287	PRJNA251692	495074731	fastq,sra	gs,s3,ncbi	ncbi.public,gs.US,s3.us-east-1	108	600951420	250: 09-4483	Cervid	2009	Pathogen.cl	USA	North America	USA:NE	MB497	Tissue			sep-83		Not Collected	Not Collected	Bovine Tuberculosis
578	SRR1792189	208.6 MB	1,001,610	229,9	27,6	44.50%	99.76%	98,70	2,376	683	Mbovis-14, Mbovis-14B, Mbovis-14B3	SRR1792189	WGS	SAMN03300547	USDA-NVSL-DBL	public	SRX867851	Illumina MiSeq	PAIRED	RANDOM	GENOMIC	Mycobacterium tuberculosis variant bovis	ILLUMINA	2015-03-11T00:00:00Z	sep-86	SRP053287	PRJNA251692	340488432	fastq,sra	ncbi,s3,gs	s3.us-east-1,ncbi.public,gs.US	459	460505714	250: 09-4486	Cervid	2009	Pathogen.cl	USA	North America	USA:NE	MB498	Tissue			sep-86		Not Collected	Not Collected	Bovine Tuberculosis
579	SRR1792190	433.1 MB	2,146,549	226,1	28,8	47.60%	99.83%	198,40	4,384	724	Mbovis-14, Mbovis-14B, Mbovis-14B3	SRR1792190	WGS	SAMN03300548	USDA-NVSL-DBL	public	SRX867852	Illumina MiSeq	PAIRED	RANDOM	GENOMIC	Mycobacterium tuberculosis variant bovis	ILLUMINA	2015-03-11T00:00:00Z	sep-88	SRP053287	PRJNA251692	655700815	fastq,sra	gs,ncbi,s3	s3.us-east-1,gs.US,ncbi.public	451	968264174	250: 09-4488	Cervid	2009	Pathogen.cl	USA	North America	USA:NE	MB499	Tissue			sep-88		Not Collected	Not Collected	Bovine Tuberculosis
580	SRR1792191	352.0 MB	1,976,365	220,4	33	77.10%	99.94%	187,10	30,86	376	Mbovis-17, Mbovis-17A, Mbovis-17A1	SRR1792191	WGS	SAMN03300549	USDA-NVSL-DBL	public	SRX867853	Illumina MiSeq	PAIRED	RANDOM	GENOMIC	Mycobacterium tuberculosis variant bovis	ILLUMINA	2015-03-11T00:00:00Z	sep-91	SRP053287	PRJNA251692	527030628	fastq,sra	gs,s3,ncbi	gs.US,ncbi.public,s3.us-east-1	440	870917402	250: 09-4591	Cervid	2009	Pathogen.cl	USA	North America	USA:MN	MB500	Tissue			sep-91		Not Collected	Not Collected	Bovine Tuberculosis
581	SRR1792192	430.7 MB	2,412,844	220,9	32,9	76.00%	99.96%	228,80	3,248	381	Mbovis-17, Mbovis-17A, Mbovis-17A1	SRR1792192	WGS	SAMN03300550	USDA-NVSL-DBL	public	SRX867854	Illumina MiSeq	PAIRED	RANDOM	GENOMIC	Mycobacterium tuberculosis variant bovis	ILLUMINA	2015-03-11T00:00:00Z	sep-92	SRP053287	PRJNA251692	647551122	sra,fastq	s3,gs,ncbi	s3.us-east-1,ncbi.public,gs.US	440	1061957161	250: 09-4592	Cervid	2009	Pathogen.cl	USA	North America	USA:MN	MB501	Tissue			sep-92		Not Collected	Not Collected	Bovine Tuberculosis
582	SRR1792193	439.0 MB	2,217,354	230,6	30,5	60.60%	99.19%	217,90	2,006	677	Mbovis-13, Mbovis-13A, Mbovis-13A2	SRR1792193	WGS	SAMN03300551	USDA-NVSL-DBL	public	SRX867855	Illumina MiSeq	PAIRED	RANDOM	GENOMIC	Mycobacterium tuberculosis variant bovis	ILLUMINA	2015-03-11T00:00:00Z	sep-45	SRP053287	PRJNA251692	643077754	fastq,sra	gs,s3,ncbi	gs.US,s3.us-east-1,ncbi.public	459	1018827439	250: 09-5045	Cattle	2009	Pathogen.cl	USA	North America	USA:NE	MB502	Tissue			sep-45		Not Collected	Not Collected	Bovine Tuberculosis
583	SRR1792194	190.0 MB	1,196,609	183,4	32,8	76.50%	99.91%	92,20	8,474	330	Mbovis-17, Mbovis-17B, Mbovis-17B1	SRR1792194	WGS	SAMN03300552	USDA-NVSL-DBL	public	SRX867856	Illumina MiSeq	PAIRED	RANDOM	GENOMIC	Mycobacterium tuberculosis variant bovis	ILLUMINA	2015-03-11T00:00:00Z	sep-47	SRP053287	PRJNA251692	297820074	sra,fastq	s3,gs,ncbi	ncbi.public,gs.US,s3.us-east-1	366	438629442	250: 09-5047	Cattle	2009	Pathogen.cl	USA	North America	USA:TX	MB503	Tissue			sep-47		Not Collected	Not Collected	Bovine Tuberculosis
584	SRR1792195	383.9 MB	2,028,868	214,5	30	57.00%	99.93%	177,20	13,45	338	Mbovis-17, Mbovis-17B, Mbovis-17B1	SRR1792195	WGS	SAMN03300553	USDA-NVSL-DBL	public	SRX867857	Illumina MiSeq	PAIRED	RANDOM	GENOMIC	Mycobacterium tuberculosis variant bovis	ILLUMINA	2015-03-11T00:00:00Z	sep-50	SRP053287	PRJNA251692	591394722	sra,fastq	ncbi,gs,s3	ncbi.public,gs.US,s3.us-east-1	423	860179169	250: 09-5050	Cattle	2009	Pathogen.cl	USA	North America	USA:TX	MB504	Tissue			sep-50		Not Collected	Not Collected	Bovine Tuberculosis
585	SRR1792196	335.5 MB	1,602,298	229,9	27,9	40.50%	99.87%	153,30	10,822	333	Mbovis-17, Mbovis-17B, Mbovis-17B1	SRR1792196	WGS	SAMN03300554	USDA-NVSL-DBL	public	SRX867858	Illumina MiSeq	PAIRED	RANDOM	GENOMIC	Mycobacterium tuberculosis variant bovis	ILLUMINA	2015-03-11T00:00:00Z	sep-87	SRP053287	PRJNA251692	518455761	sra,fastq	gs,s3,ncbi	gs.US,ncbi.public,s3.us-east-1	456	731003276	250: 09-5187	Cattle	2009	Pathogen.cl	USA	North America	USA:TX	MB505	Tissue			sep-87		Not Collected	Not Collected	Bovine Tuberculosis
586	SRR1792197	125.4 MB	603,955	223,1	28,2	39.70%	99.65%	50,20	167,248	322	Mbovis-17, Mbovis-17B, Mbovis-17B1	SRR1792197	WGS	SAMN03300555	USDA-NVSL-DBL	public	SRX867859	Illumina MiSeq	PAIRED	RANDOM	GENOMIC	Mycobacterium tuberculosis variant bovis	ILLUMINA	2015-03-11T00:00:00Z	sep-88	SRP053287	PRJNA251692	199633977	sra,fastq	s3,gs,ncbi	ncbi.public,s3.us-east-1,gs.US	442	267429672	250: 09-5188	Cattle	2009	Pathogen.cl	USA	North America	USA:TX	MB506	Tissue			sep-88		Not Collected	Not Collected	Bovine Tuberculosis
587	SRR1792198	293.4 MB	1,458,319	223,3	28,6	44.60%	99.89%	135,90	5,64	330	Mbovis-17, Mbovis-17B, Mbovis-17B1	SRR1792198	WGS	SAMN03300556	USDA-NVSL-DBL	public	SRX867860	Illumina MiSeq	PAIRED	RANDOM	GENOMIC	Mycobacterium tuberculosis variant bovis	ILLUMINA	2015-03-11T00:00:00Z	sep-89	SRP053287	PRJNA251692	449225934	sra,fastq	s3,ncbi,gs	ncbi.public,gs.US,s3.us-east-1	441	643410664	250: 09-5189	Cattle	2009	Pathogen.cl	USA	North America	USA:TX	MB507	Tissue			sep-89		Not Collected	Not Collected	Bovine Tuberculosis
588	SRR1792199	323.5 MB	1,713,469	220,2	31,6	67.00%	99.93%	161,80	1,3	362	Mbovis-17, Mbovis-17A, Mbovis-17A1	SRR1792199	WGS	SAMN03300557	USDA-NVSL-DBL	public	SRX867861	Illumina MiSeq	PAIRED	RANDOM	GENOMIC	Mycobacterium tuberculosis variant bovis	ILLUMINA	2015-03-11T00:00:00Z	sep-73	SRP053287	PRJNA251692	497333387	fastq,sra	ncbi,gs,s3	s3.us-east-1,gs.US,ncbi.public	438	751167925	250: 09-5373	Cervid	2009	Pathogen.cl	USA	North America	USA:MN	MB508	Tissue			sep-73		Not Collected	Not Collected	Bovine Tuberculosis
589	SRR1792200	558.9 MB	2,772,249	221,1	27,4	42.60%	99.85%	255,90	21,816	716	Mbovis-14, Mbovis-14B, Mbovis-14B3	SRR1792200	WGS	SAMN03300558	USDA-NVSL-DBL	public	SRX867862	Illumina MiSeq	PAIRED	RANDOM	GENOMIC	Mycobacterium tuberculosis variant bovis	ILLUMINA	2015-03-11T00:00:00Z	sep-27	SRP053287	PRJNA251692	906925509	sra,fastq	gs,ncbi,s3	ncbi.public,s3.us-east-1,gs.US	441	1223115887	250: 09-5427	Cervid	2009	Pathogen.cl	USA	North America	USA:IN	MB509	Tissue			sep-27		Not Collected	Not Collected	Bovine Tuberculosis
590	SRR1792201	204.0 MB	3,625,210	54	33,9	82.20%	99.55%	65,10	1,723,906	642	Mbovis-14, Mbovis-14B, Mbovis-14B3	SRR1792201	WGS	SAMN03300559	USDA-NVSL-DBL	public	SRX867863	Illumina HiSeq 2000	PAIRED	RANDOM	GENOMIC	Mycobacterium tuberculosis variant bovis	ILLUMINA	2015-03-11T00:00:00Z	sep-85	SRP053287	PRJNA251692	260533041	sra,fastq	s3,gs,ncbi	ncbi.public,gs.US,s3.us-east-1	108	391522680	250: 09-5685	Cervid	2009	Pathogen.cl	USA	North America	USA:IN	MB510	Tissue			sep-85		Not Collected	Not Collected	Bovine Tuberculosis
591	SRR1792202	127.5 MB	702,428	243,5	33,7	82.00%	99.84%	74,50	696	375	Mbovis-23, Mbovis-23A, Mbovis-23A1	SRR1792202	WGS	SAMN03300560	USDA-NVSL-DBL	public	SRX867864	Illumina MiSeq	PAIRED	RANDOM	GENOMIC	Mycobacterium tuberculosis variant bovis	ILLUMINA	2015-03-11T00:00:00Z	sep-43	SRP053287	PRJNA251692	189816263	fastq,sra	s3,ncbi,gs	s3.us-east-1,gs.US,ncbi.public	486	341649659	250: 09-5743	Cattle	2009	Pathogen.cl				MB511	Tissue			sep-43		Not Collected	Not Collected	Bovine Tuberculosis
592	SRR1792203	384.7 MB	1,907,065	234,9	30,2	58.00%	99.13%	188,70	1,478	670	Mbovis-13, Mbovis-13A, Mbovis-13A2	SRR1792203	WGS	SAMN03300561	USDA-NVSL-DBL	public	SRX867865	Illumina MiSeq	PAIRED	RANDOM	GENOMIC	Mycobacterium tuberculosis variant bovis	ILLUMINA	2015-03-11T00:00:00Z	sep-63	SRP053287	PRJNA251692	593018336	sra,fastq	ncbi,gs,s3	gs.US,ncbi.public,s3.us-east-1	468	892982598	250: 09-5763	Cattle	2009	Pathogen.cl	USA	North America	USA:NE	MB512	Tissue			sep-63		Not Collected	Not Collected	Bovine Tuberculosis
593	SRR1792204	338.1 MB	1,612,450	233,4	26,7	32.80%	99.12%	149,30	1,01	654	Mbovis-13, Mbovis-13A, Mbovis-13A2	SRR1792204	WGS	SAMN03300562	USDA-NVSL-DBL	public	SRX867866	Illumina MiSeq	PAIRED	RANDOM	GENOMIC	Mycobacterium tuberculosis variant bovis	ILLUMINA	2015-03-11T00:00:00Z	sep-90	SRP053287	PRJNA251692	516525037	sra,fastq	gs,s3,ncbi	s3.us-east-1,gs.US,ncbi.public	463	747622469	250: 09-5790	Cattle	2009	Pathogen.cl	USA	North America	USA:NE	MB513	Tissue			sep-90		Not Collected	Not Collected	Bovine Tuberculosis
594	SRR1792205	362.8 MB	6,412,487	54	34,3	83.60%	99.86%	147,70	345,57	674	Mbovis-14, Mbovis-14B, Mbovis-14B3	SRR1792205	WGS	SAMN03300563	USDA-NVSL-DBL	public	SRX867867	Illumina HiSeq 2000	PAIRED	RANDOM	GENOMIC	Mycobacterium tuberculosis variant bovis	ILLUMINA	2017-10-13T00:00:00Z	sep-70	SRP053287	PRJNA251692	556870494	sra,fastq	ncbi,gs,s3	s3.us-east-1,gs.US,ncbi.public	108	692548596	250: 09-5870	Cervid	2009	Pathogen.cl	USA	North America	USA:IN	MB514	Tissue			sep-70		Not Collected	Not Collected	Bovine Tuberculosis
595	SRR1792206	440.3 MB	2,207,512	229,1	30,1	57.00%	99.84%	212,30	1,894	708	Mbovis-14, Mbovis-14B, Mbovis-14B3	SRR1792206	WGS	SAMN03300564	USDA-NVSL-DBL	public	SRX867868	Illumina MiSeq	PAIRED	RANDOM	GENOMIC	Mycobacterium tuberculosis variant bovis	ILLUMINA	2015-03-11T00:00:00Z	sep-72	SRP053287	PRJNA251692	682646615	sra,fastq	s3,ncbi,gs	s3.us-east-1,gs.US,ncbi.public	456	1007872195	250: 09-5872	Cervid	2009	Pathogen.cl	USA	North America	USA:IN	MB515	Tissue			sep-72		Not Collected	Not Collected	Bovine Tuberculosis
596	SRR1792207	378.2 MB	6,448,906	54	33,4	79.80%	99.88%	150,40	144,798	667	Mbovis-14, Mbovis-14B, Mbovis-14B3	SRR1792207	WGS	SAMN03300565	USDA-NVSL-DBL	public	SRX867869	Illumina HiSeq 2000	PAIRED	RANDOM	GENOMIC	Mycobacterium tuberculosis variant bovis	ILLUMINA	2017-10-21T00:00:00Z	sep-96	SRP053287	PRJNA251692	578613539	sra,fastq	gs,s3,ncbi	s3.us-east-1,gs.US,ncbi.public	108	696481848	250: 09-5996	Cervid	2009	Pathogen.cl	USA	North America	USA:IN	MB516	Tissue			sep-96		Not Collected	Not Collected	Bovine Tuberculosis
597	SRR1792208	305.8 MB	1,689,309	222,6	33	77.40%	99.82%	163,30	2,358	720	Mbovis-14, Mbovis-14B, Mbovis-14B3	SRR1792208	WGS	SAMN03300566	USDA-NVSL-DBL	public	SRX867870	Illumina MiSeq	PAIRED	RANDOM	GENOMIC	Mycobacterium tuberculosis variant bovis	ILLUMINA	2015-03-11T00:00:00Z	sep-60	SRP053287	PRJNA251692	457705716	fastq,sra	s3,ncbi,gs	ncbi.public,gs.US,s3.us-east-1	444	750951618	250: 09-6060	Cervid	2009	Pathogen.cl	USA	North America	USA:NE	MB517	Tissue			sep-60		Not Collected	Not Collected	Bovine Tuberculosis
598	SRR1792209	204.2 MB	1,006,330	230,6	29,3	51.00%	99.77%	95,80	710	683	Mbovis-14, Mbovis-14B, Mbovis-14B3	SRR1792209	WGS	SAMN03300567	USDA-NVSL-DBL	public	SRX867871	Illumina MiSeq	PAIRED	RANDOM	GENOMIC	Mycobacterium tuberculosis variant bovis	ILLUMINA	2015-03-11T00:00:00Z	sep-61	SRP053287	PRJNA251692	321637325	sra,fastq	s3,ncbi,gs	gs.US,s3.us-east-1,ncbi.public	458	461459364	250: 09-6061	Cervid	2009	Pathogen.cl	USA	North America	USA:NE	MB518	Tissue			sep-61		Not Collected	Not Collected	Bovine Tuberculosis
599	SRR1792210	381.5 MB	1,990,881	228,6	32	70.60%	99.83%	195,10	1,868	711	Mbovis-14, Mbovis-14B, Mbovis-14B3	SRR1792210	WGS	SAMN03300568	USDA-NVSL-DBL	public	SRX867872	Illumina MiSeq	PAIRED	RANDOM	GENOMIC	Mycobacterium tuberculosis variant bovis	ILLUMINA	2015-03-11T00:00:00Z	sep-64	SRP053287	PRJNA251692	590686228	sra,fastq	gs,s3,ncbi	gs.US,ncbi.public,s3.us-east-1	457	909833854	250: 09-6064	Cervid	2009	Pathogen.cl	USA	North America	USA:NE	MB519	Tissue			sep-64		Not Collected	Not Collected	Bovine Tuberculosis
600	SRR1792211	96.3 MB	465,426	232,1	30	56.60%	99.67%	46,20	390	671	Mbovis-14, Mbovis-14B, Mbovis-14B3	SRR1792211	WGS	SAMN03300569	USDA-NVSL-DBL	public	SRX867873	Illumina MiSeq	PAIRED	RANDOM	GENOMIC	Mycobacterium tuberculosis variant bovis	ILLUMINA	2015-03-11T00:00:00Z	sep-68	SRP053287	PRJNA251692	156680285	sra,fastq	gs,ncbi,s3	ncbi.public,s3.us-east-1,gs.US	463	215599017	250: 09-6068	Cervid	2009	Pathogen.cl	USA	North America	USA:NE	MB520	Tissue			sep-68		Not Collected	Not Collected	Bovine Tuberculosis
601	SRR1792212	272.5 MB	1,471,999	225,2	32,7	74.50%	99.83%	143,10	1,36	706	Mbovis-14, Mbovis-14B, Mbovis-14B3	SRR1792212	WGS	SAMN03300570	USDA-NVSL-DBL	public	SRX867874	Illumina MiSeq	PAIRED	RANDOM	GENOMIC	Mycobacterium tuberculosis variant bovis	ILLUMINA	2015-03-11T00:00:00Z	sep-69	SRP053287	PRJNA251692	423384129	fastq,sra	s3,gs,ncbi	gs.US,s3.us-east-1,ncbi.public	449	662011621	250: 09-6069	Cervid	2009	Pathogen.cl	USA	North America	USA:NE	MB521	Tissue			sep-69		Not Collected	Not Collected	Bovine Tuberculosis
602	SRR1792213	381.0 MB	1,858,191	229,5	28,3	43.90%	99.83%	171,00	59,924	721	Mbovis-14, Mbovis-14B, Mbovis-14B3	SRR1792213	WGS	SAMN03300571	USDA-NVSL-DBL	public	SRX867875	Illumina MiSeq	PAIRED	RANDOM	GENOMIC	Mycobacterium tuberculosis variant bovis	ILLUMINA	2015-03-11T00:00:00Z	sep-71	SRP053287	PRJNA251692	574683559	fastq,sra	ncbi,gs,s3	s3.us-east-1,ncbi.public,gs.US	456	847577141	250: 09-6071	Cervid	2009	Pathogen.cl	USA	North America	USA:NE	MB522	Tissue			sep-71		Not Collected	Not Collected	Bovine Tuberculosis
603	SRR1792214	563.8 MB	2,930,678	230,9	31,8	69.80%	99.84%	285,20	1,86	729	Mbovis-14, Mbovis-14B, Mbovis-14B3	SRR1792214	WGS	SAMN03300572	USDA-NVSL-DBL	public	SRX867876	Illumina MiSeq	PAIRED	RANDOM	GENOMIC	Mycobacterium tuberculosis variant bovis	ILLUMINA	2015-03-11T00:00:00Z	sep-72	SRP053287	PRJNA251692	881298386	sra,fastq	gs,s3,ncbi	ncbi.public,gs.US,s3.us-east-1	461	1353606615	250: 09-6072	Cervid	2009	Pathogen.cl	USA	North America	USA:NE	MB523	Tissue			sep-72		Not Collected	Not Collected	Bovine Tuberculosis
604	SRR1792215	390.3 MB	1,887,678	234,4	28,7	46.80%	99.80%	182,10	1,464	720	Mbovis-14, Mbovis-14B, Mbovis-14B3	SRR1792215	WGS	SAMN03300573	USDA-NVSL-DBL	public	SRX867877	Illumina MiSeq	PAIRED	RANDOM	GENOMIC	Mycobacterium tuberculosis variant bovis	ILLUMINA	2015-03-11T00:00:00Z	sep-75	SRP053287	PRJNA251692	590517519	fastq,sra	gs,s3,ncbi	ncbi.public,gs.US,s3.us-east-1	465	879251367	250: 09-6075	Cervid	2009	Pathogen.cl	USA	North America	USA:NE	MB524	Tissue			sep-75		Not Collected	Not Collected	Bovine Tuberculosis
605	SRR1792216	222.7 MB	1,211,980	233,3	32,9	76.70%	99.78%	120,80	5,416	730	Mbovis-14, Mbovis-14B, Mbovis-14B3	SRR1792216	WGS	SAMN03300574	USDA-NVSL-DBL	public	SRX867878	Illumina MiSeq	PAIRED	RANDOM	GENOMIC	Mycobacterium tuberculosis variant bovis	ILLUMINA	2015-03-11T00:00:00Z	sep-77	SRP053287	PRJNA251692	328123880	fastq,sra	ncbi,s3,gs	ncbi.public,s3.us-east-1,gs.US	465	564205931	250: 09-6077	Cervid	2009	Pathogen.cl	USA	North America	USA:NE	MB525	Tissue			sep-77		Not Collected	Not Collected	Bovine Tuberculosis
606	SRR1792217	396.4 MB	2,146,827	216	31,6	66.80%	99.83%	197,00	3,36	705	Mbovis-14, Mbovis-14B, Mbovis-14B3	SRR1792217	WGS	SAMN03300575	USDA-NVSL-DBL	public	SRX867879	Illumina MiSeq	PAIRED	RANDOM	GENOMIC	Mycobacterium tuberculosis variant bovis	ILLUMINA	2015-03-11T00:00:00Z	sep-78	SRP053287	PRJNA251692	590530486	fastq,sra	s3,ncbi,gs	gs.US,s3.us-east-1,ncbi.public	429	922560951	250: 09-6078	Cervid	2009	Pathogen.cl	USA	North America	USA:NE	MB526	Tissue			sep-78		Not Collected	Not Collected	Bovine Tuberculosis
607	SRR1792218	301.4 MB	1,599,389	224,1	32,2	71.40%	99.84%	153,40	1,356	712	Mbovis-14, Mbovis-14B, Mbovis-14B3	SRR1792218	WGS	SAMN03300576	USDA-NVSL-DBL	public	SRX867880	Illumina MiSeq	PAIRED	RANDOM	GENOMIC	Mycobacterium tuberculosis variant bovis	ILLUMINA	2015-03-11T00:00:00Z	sep-80	SRP053287	PRJNA251692	460588833	sra,fastq	s3,gs,ncbi	s3.us-east-1,gs.US,ncbi.public	446	713359202	250: 09-6080	Cervid	2009	Pathogen.cl	USA	North America	USA:NE	MB527	Tissue			sep-80		Not Collected	Not Collected	Bovine Tuberculosis
608	SRR1792219	321.6 MB	1,772,087	220,2	32,5	73.20%	99.85%	167,30	2,08	711	Mbovis-14, Mbovis-14B, Mbovis-14B3	SRR1792219	WGS	SAMN03300577	USDA-NVSL-DBL	public	SRX867881	Illumina MiSeq	PAIRED	RANDOM	GENOMIC	Mycobacterium tuberculosis variant bovis	ILLUMINA	2015-03-11T00:00:00Z	sep-84	SRP053287	PRJNA251692	488746708	sra,fastq	s3,ncbi,gs	ncbi.public,gs.US,s3.us-east-1	439	779700204	250: 09-6084	Cervid	2009	Pathogen.cl	USA	North America	USA:NE	MB528	Tissue			sep-84		Not Collected	Not Collected	Bovine Tuberculosis
609	SRR1792220	258.1 MB	1,396,115	217,8	31,9	68.00%	99.82%	131,00	1,484	703	Mbovis-14, Mbovis-14B, Mbovis-14B3	SRR1792220	WGS	SAMN03300578	USDA-NVSL-DBL	public	SRX867882	Illumina MiSeq	PAIRED	RANDOM	GENOMIC	Mycobacterium tuberculosis variant bovis	ILLUMINA	2015-03-11T00:00:00Z	sep-85	SRP053287	PRJNA251692	390330252	sra,fastq	s3,ncbi,gs	s3.us-east-1,ncbi.public,gs.US	434	607309052	250: 09-6085	Cervid	2009	Pathogen.cl	USA	North America	USA:NE	MB529	Tissue			sep-85		Not Collected	Not Collected	Bovine Tuberculosis
610	SRR1792221	363.5 MB	1,997,097	219	32,4	72.40%	99.85%	187,60	1,888	715	Mbovis-14, Mbovis-14B, Mbovis-14B3	SRR1792221	WGS	SAMN03300579	USDA-NVSL-DBL	public	SRX867883	Illumina MiSeq	PAIRED	RANDOM	GENOMIC	Mycobacterium tuberculosis variant bovis	ILLUMINA	2015-03-11T00:00:00Z	sep-87	SRP053287	PRJNA251692	561037684	sra,fastq	s3,gs,ncbi	s3.us-east-1,gs.US,ncbi.public	437	873495127	250: 09-6087	Cervid	2009	Pathogen.cl	USA	North America	USA:NE	MB530	Tissue			sep-87		Not Collected	Not Collected	Bovine Tuberculosis
611	SRR1792222	508.3 MB	2,346,702	234,5	25,9	34.10%	99.84%	232,70	772	704	Mbovis-14, Mbovis-14B, Mbovis-14B3	SRR1792222	WGS	SAMN03300580	USDA-NVSL-DBL	public	SRX867884	Illumina MiSeq	PAIRED	RANDOM	GENOMIC	Mycobacterium tuberculosis variant bovis	ILLUMINA	2015-03-11T00:00:00Z	sep-08	SRP053287	PRJNA251692	839742298	fastq,sra	ncbi,gs,s3	ncbi.public,gs.US,s3.us-east-1	468	1099502971	250: 09-6108	Cervid	2009	Pathogen.cl	USA	North America	USA:NE	MB531	Tissue			sep-08		Not Collected	Not Collected	Bovine Tuberculosis
612	SRR1792223	429.0 MB	2,142,909	222	28,2	47.40%	99.83%	201,20	1,65	706	Mbovis-14, Mbovis-14B, Mbovis-14B3	SRR1792223	WGS	SAMN03300581	USDA-NVSL-DBL	public	SRX867885	Illumina MiSeq	PAIRED	RANDOM	GENOMIC	Mycobacterium tuberculosis variant bovis	ILLUMINA	2015-03-11T00:00:00Z	sep-16	SRP053287	PRJNA251692	705759112	sra,fastq	ncbi,gs,s3	gs.US,ncbi.public,s3.us-east-1	444	951989832	250: 09-6116	Cervid	2009	Pathogen.cl	USA	North America	USA:NE	MB532	Tissue			sep-16		Not Collected	Not Collected	Bovine Tuberculosis
613	SRR1792224	267.8 MB	1,385,568	237,4	32,5	74.50%	99.77%	143,30	708	703	Mbovis-14, Mbovis-14B, Mbovis-14B3	SRR1792224	WGS	SAMN03300582	USDA-NVSL-DBL	public	SRX867886	Illumina MiSeq	PAIRED	RANDOM	GENOMIC	Mycobacterium tuberculosis variant bovis	ILLUMINA	2015-03-11T00:00:00Z	sep-22	SRP053287	PRJNA251692	425678697	fastq,sra	gs,ncbi,s3	s3.us-east-1,ncbi.public,gs.US	473	656139110	250: 09-6122	Cervid	2009	Pathogen.cl	USA	North America	USA:NE	MB533	Tissue			sep-22		Not Collected	Not Collected	Bovine Tuberculosis
614	SRR1792225	360.9 MB	1,951,201	225,2	32,6	73.90%	99.84%	190,10	1,836	710	Mbovis-14, Mbovis-14B, Mbovis-14B3	SRR1792225	WGS	SAMN03300583	USDA-NVSL-DBL	public	SRX867887	Illumina MiSeq	PAIRED	RANDOM	GENOMIC	Mycobacterium tuberculosis variant bovis	ILLUMINA	2015-03-11T00:00:00Z	sep-24	SRP053287	PRJNA251692	552964974	fastq,sra	ncbi,s3,gs	gs.US,ncbi.public,s3.us-east-1	450	878561929	250: 09-6124	Cervid	2009	Pathogen.cl	USA	North America	USA:NE	MB534	Tissue			sep-24		Not Collected	Not Collected	Bovine Tuberculosis
615	SRR1792226	381.8 MB	2,163,380	217,1	33	76.30%	99.86%	201,50	2,468	728	Mbovis-14, Mbovis-14B, Mbovis-14B3	SRR1792226	WGS	SAMN03300584	USDA-NVSL-DBL	public	SRX867888	Illumina MiSeq	PAIRED	RANDOM	GENOMIC	Mycobacterium tuberculosis variant bovis	ILLUMINA	2015-03-11T00:00:00Z	sep-25	SRP053287	PRJNA251692	578217396	fastq,sra	gs,s3,ncbi	ncbi.public,gs.US,s3.us-east-1	433	937406524	250: 09-6125	Cervid	2009	Pathogen.cl	USA	North America	USA:NE	MB535	Tissue			sep-25		Not Collected	Not Collected	Bovine Tuberculosis
616	SRR1792227	297.1 MB	1,719,502	209,8	32,9	75.50%	99.85%	153,10	3,312	704	Mbovis-14, Mbovis-14B, Mbovis-14B3	SRR1792227	WGS	SAMN03300585	USDA-NVSL-DBL	public	SRX867889	Illumina MiSeq	PAIRED	RANDOM	GENOMIC	Mycobacterium tuberculosis variant bovis	ILLUMINA	2015-03-11T00:00:00Z	sep-27	SRP053287	PRJNA251692	447337842	sra,fastq	gs,s3,ncbi	s3.us-east-1,ncbi.public,gs.US	416	716967061	250: 09-6127	Cervid	2009	Pathogen.cl	USA	North America	USA:NE	MB536	Tissue			sep-27		Not Collected	Not Collected	Bovine Tuberculosis
617	SRR1792228	349.9 MB	1,937,118	220,4	32,8	75.00%	99.83%	184,30	2,89	713	Mbovis-14, Mbovis-14B, Mbovis-14B3	SRR1792228	WGS	SAMN03300586	USDA-NVSL-DBL	public	SRX867890	Illumina MiSeq	PAIRED	RANDOM	GENOMIC	Mycobacterium tuberculosis variant bovis	ILLUMINA	2015-03-11T00:00:00Z	sep-28	SRP053287	PRJNA251692	535630425	fastq,sra	s3,gs,ncbi	ncbi.public,s3.us-east-1,gs.US	441	854914204	250: 09-6128	Cervid	2009	Pathogen.cl	USA	North America	USA:NE	MB537	Tissue			sep-28		Not Collected	Not Collected	Bovine Tuberculosis
618	SRR1792229	243.3 MB	1,393,381	216,5	33,2	77.20%	99.83%	131,40	4,354	714	Mbovis-14, Mbovis-14B, Mbovis-14B3	SRR1792229	WGS	SAMN03300587	USDA-NVSL-DBL	public	SRX867891	Illumina MiSeq	PAIRED	RANDOM	GENOMIC	Mycobacterium tuberculosis variant bovis	ILLUMINA	2015-03-11T00:00:00Z	sep-29	SRP053287	PRJNA251692	359395695	sra,fastq	ncbi,gs,s3	s3.us-east-1,gs.US,ncbi.public	431	600576132	250: 09-6129	Cervid	2009	Pathogen.cl	USA	North America	USA:NE	MB538	Tissue			sep-29		Not Collected	Not Collected	Bovine Tuberculosis
619	SRR1792230	209.0 MB	1,132,312	234,7	33,1	78.30%	99.80%	115,20	1,51	719	Mbovis-14, Mbovis-14B, Mbovis-14B3	SRR1792230	WGS	SAMN03300588	USDA-NVSL-DBL	public	SRX867892	Illumina MiSeq	PAIRED	RANDOM	GENOMIC	Mycobacterium tuberculosis variant bovis	ILLUMINA	2015-03-11T00:00:00Z	sep-30	SRP053287	PRJNA251692	313261979	sra,fastq	s3,ncbi,gs	s3.us-east-1,gs.US,ncbi.public	469	531883828	250: 09-6130	Cervid	2009	Pathogen.cl	USA	North America	USA:NE	MB539	Tissue			sep-30		Not Collected	Not Collected	Bovine Tuberculosis
620	SRR1792231	289.9 MB	1,426,128	230,2	29,2	50.00%	99.92%	138,50	1,24	358	Mbovis-17, Mbovis-17A, Mbovis-17A1	SRR1792231	WGS	SAMN03300589	USDA-NVSL-DBL	public	SRX867893	Illumina MiSeq	PAIRED	RANDOM	GENOMIC	Mycobacterium tuberculosis variant bovis	ILLUMINA	2015-03-11T00:00:00Z	sep-18	SRP053287	PRJNA251692	441196138	sra,fastq	ncbi,gs,s3	ncbi.public,s3.us-east-1,gs.US	457	652653959	250: 09-6718	Cervid	2009	Pathogen.cl	USA	North America	USA:MN	MB540	Tissue			sep-18		Not Collected	Not Collected	Bovine Tuberculosis
621	SRR1792232	313.2 MB	1,689,625	223,3	32,1	72.10%	99.83%	131,40	595,736	903	Mbovis-14, Mbovis-14B, Mbovis-14B3	SRR1792232	WGS	SAMN03300590	USDA-NVSL-DBL	public	SRX867894	Illumina MiSeq	PAIRED	RANDOM	GENOMIC	Mycobacterium tuberculosis variant bovis	ILLUMINA	2015-03-11T00:00:00Z	sep-59	SRP053287	PRJNA251692	471012855	sra,fastq	ncbi,gs,s3	s3.us-east-1,gs.US,ncbi.public	443	749312912	250: 09-7359	Cervid	2009	Pathogen.cl	USA	North America	USA:IN	MB541	Tissue			sep-59		Not Collected	Not Collected	Bovine Tuberculosis
622	SRR1792233	338.7 MB	1,792,971	226,3	32	69.90%	99.85%	173,70	5,924	716	Mbovis-14, Mbovis-14B, Mbovis-14B3	SRR1792233	WGS	SAMN03300591	USDA-NVSL-DBL	public	SRX867895	Illumina MiSeq	PAIRED	RANDOM	GENOMIC	Mycobacterium tuberculosis variant bovis	ILLUMINA	2015-03-11T00:00:00Z	sep-60	SRP053287	PRJNA251692	526049009	fastq,sra	gs,ncbi,s3	gs.US,s3.us-east-1,ncbi.public	451	809338409	250: 09-7360	Cervid	2009	Pathogen.cl	USA	North America	USA:IN	MB542	Tissue			sep-60		Not Collected	Not Collected	Bovine Tuberculosis
623	SRR1792234	486.2 MB	2,534,745	220,3	30,8	61.20%	99.82%	169,00	1,342,588	799	Mbovis-14, Mbovis-14B, Mbovis-14B3	SRR1792234	WGS	SAMN03300592	USDA-NVSL-DBL	public	SRX867896	Illumina MiSeq	PAIRED	RANDOM	GENOMIC	Mycobacterium tuberculosis variant bovis	ILLUMINA	2015-03-11T00:00:00Z	sep-61	SRP053287	PRJNA251692	752318663	fastq,sra	ncbi,gs,s3	s3.us-east-1,gs.US,ncbi.public	437	1108911291	250: 09-7361	Cervid	2009	Pathogen.cl	USA	North America	USA:IN	MB543	Tissue			sep-61		Not Collected	Not Collected	Bovine Tuberculosis
624	SRR1792235	281.4 MB	1,406,374	227	29,5	52.20%	99.84%	133,80	1,546	708	Mbovis-14, Mbovis-14B, Mbovis-14B3	SRR1792235	WGS	SAMN03300593	USDA-NVSL-DBL	public	SRX867897	Illumina MiSeq	PAIRED	RANDOM	GENOMIC	Mycobacterium tuberculosis variant bovis	ILLUMINA	2015-03-11T00:00:00Z	sep-62	SRP053287	PRJNA251692	427293805	sra,fastq	ncbi,s3,gs	s3.us-east-1,gs.US,ncbi.public	452	635821379	250: 09-7362	Cervid	2009	Pathogen.cl	USA	North America	USA:IN	MB544	Tissue			sep-62		Not Collected	Not Collected	Bovine Tuberculosis
625	SRR1792236	248.5 MB	1,277,268	226,8	30,7	62.00%	99.81%	121,70	1,118	706	Mbovis-14, Mbovis-14B, Mbovis-14B3	SRR1792236	WGS	SAMN03300594	USDA-NVSL-DBL	public	SRX867898	Illumina MiSeq	PAIRED	RANDOM	GENOMIC	Mycobacterium tuberculosis variant bovis	ILLUMINA	2015-03-11T00:00:00Z	sep-64	SRP053287	PRJNA251692	380999087	fastq,sra	ncbi,s3,gs	gs.US,s3.us-east-1,ncbi.public	452	577760752	250: 09-7364	Cervid	2009	Pathogen.cl	USA	North America	USA:IN	MB545	Tissue			sep-64		Not Collected	Not Collected	Bovine Tuberculosis
626	SRR1792237	159.0 MB	717,94	235,4	24,7	22.60%	99.67%	71,30	478	669	Mbovis-14, Mbovis-14B, Mbovis-14B3	SRR1792237	WGS	SAMN03300595	USDA-NVSL-DBL	public	SRX867899	Illumina MiSeq	PAIRED	RANDOM	GENOMIC	Mycobacterium tuberculosis variant bovis	ILLUMINA	2015-03-11T00:00:00Z	sep-65	SRP053287	PRJNA251692	269691100	sra,fastq	s3,ncbi,gs	ncbi.public,s3.us-east-1,gs.US	470	337618672	250: 09-7365	Cervid	2009	Pathogen.cl	USA	North America	USA:IN	MB546	Tissue			sep-65		Not Collected	Not Collected	Bovine Tuberculosis
627	SRR1792238	461.4 MB	2,350,297	227	30,8	62.30%	99.83%	170,80	1,068,474	739	Mbovis-14, Mbovis-14B, Mbovis-14B3	SRR1792238	WGS	SAMN03300596	USDA-NVSL-DBL	public	SRX867900	Illumina MiSeq	PAIRED	RANDOM	GENOMIC	Mycobacterium tuberculosis variant bovis	ILLUMINA	2015-03-11T00:00:00Z	sep-66	SRP053287	PRJNA251692	718692473	fastq,sra	s3,gs,ncbi	ncbi.public,gs.US,s3.us-east-1	452	1064308088	250: 09-7366	Cervid	2009	Pathogen.cl	USA	North America	USA:IN	MB547	Tissue			sep-66		Not Collected	Not Collected	Bovine Tuberculosis
628	SRR1792239	460.5 MB	2,341,646	223	29,8	54.20%	99.85%	217,40	2,198	709	Mbovis-14, Mbovis-14B, Mbovis-14B3	SRR1792239	WGS	SAMN03300597	USDA-NVSL-DBL	public	SRX867901	Illumina MiSeq	PAIRED	RANDOM	GENOMIC	Mycobacterium tuberculosis variant bovis	ILLUMINA	2015-03-11T00:00:00Z	sep-67	SRP053287	PRJNA251692	708953325	fastq,sra	gs,s3,ncbi	ncbi.public,gs.US,s3.us-east-1	445	1042525336	250: 09-7367	Cervid	2009	Pathogen.cl	USA	North America	USA:IN	MB548	Tissue			sep-67		Not Collected	Not Collected	Bovine Tuberculosis
629	SRR1792240	237.1 MB	1,174,880	226,1	29,4	51.70%	99.59%	114,00	3,214	552	Mbovis-06, Mbovis-06A	SRR1792240	WGS	SAMN03300598	USDA-NVSL-DBL	public	SRX867902	Illumina MiSeq	PAIRED	RANDOM	GENOMIC	Mycobacterium tuberculosis variant bovis	ILLUMINA	2015-03-11T00:00:00Z	sep-82	SRP053287	PRJNA251692	349349483	fastq,sra	gs,ncbi,s3	ncbi.public,gs.US,s3.us-east-1	450	529573919	250: 09-7382	Cattle	2009	Pathogen.cl	USA	North America	USA:SD	MB549	Tissue			sep-82		Not Collected	Not Collected	Bovine Tuberculosis
630	SRR1792241		2.414.032					109,21	64,71%			SRR1792241	WGS	SAMN03300599	USDA-NVSL-DBL	public	SRX867903	Illumina MiSeq	PAIRED	RANDOM	GENOMIC	Mycobacterium tuberculosis variant bovis	ILLUMINA	2015-03-11T00:00:00Z	sep-72	SRP053287	PRJNA251692	393234682	sra,fastq	s3,ncbi,gs	ncbi.public,s3.us-east-1,gs.US	451	588285765	250: 09-9272	Cattle	2009	Pathogen.cl	Mexico	North America	Mexico	MB550	Tissue			sep-72		Not Collected	Not Collected	Bovine Tuberculosis
631	SRR1792242	296.0 MB	1,534,636	218,6	28,8	46.70%	99.62%	135,70	2,572	565	Mbovis-01, Mbovis-01B, Mbovis-01B1	SRR1792242	WGS	SAMN03300600	USDA-NVSL-DBL	public	SRX867904	Illumina MiSeq	PAIRED	RANDOM	GENOMIC	Mycobacterium tuberculosis variant bovis	ILLUMINA	2015-03-11T00:00:00Z	sep-70	SRP053287	PRJNA251692	453528692	sra,fastq	gs,ncbi,s3	s3.us-east-1,ncbi.public,gs.US	432	663312790	250: 09-9970	Opossum	2009	Pathogen.cl	USA	North America	USA:MI	MB551	Tissue			sep-70		Not Collected	Not Collected	Bovine Tuberculosis
632	SRR1792243	548.7 MB	2,935,596	220,7	31,5	67.90%	99.65%	271,90	3,154	595	Mbovis-01, Mbovis-01B, Mbovis-01B1	SRR1792243	WGS	SAMN03300601	USDA-NVSL-DBL	public	SRX867905	Illumina MiSeq	PAIRED	RANDOM	GENOMIC	Mycobacterium tuberculosis variant bovis	ILLUMINA	2015-03-11T00:00:00Z	10-0327	SRP053287	PRJNA251692	850781904	sra,fastq	s3,ncbi,gs	gs.US,s3.us-east-1,ncbi.public	439	1290192882	250: 10-0327	Cattle	2010	Pathogen.cl	USA	North America	USA:MI	MB552	Tissue			10-0327		Not Collected	Not Collected	Bovine Tuberculosis
633	SRR1792244	154.9 MB	826,575	234,6	33	78.80%	99.85%	84,50	144	359	Mbovis-17, Mbovis-17A, Mbovis-17A1	SRR1792244	WGS	SAMN03300602	USDA-NVSL-DBL	public	SRX867906	Illumina MiSeq	PAIRED	RANDOM	GENOMIC	Mycobacterium tuberculosis variant bovis	ILLUMINA	2015-03-11T00:00:00Z	10-1090	SRP053287	PRJNA251692	261716256	sra,fastq	s3,ncbi,gs	ncbi.public,s3.us-east-1,gs.US	468	387289496	250: 10-1090	Cervid	2010	Pathogen.cl	USA	North America	USA:MN	MB553	Tissue			10-1090		Not Collected	Not Collected	Bovine Tuberculosis
634	SRR1792245		3.066.424					132,52	64,53%			SRR1792245	WGS	SAMN03300603	USDA-NVSL-DBL	public	SRX867907	Illumina MiSeq	PAIRED	RANDOM	GENOMIC	Mycobacterium tuberculosis variant bovis	ILLUMINA	2015-03-11T00:00:00Z	10-1862	SRP053287	PRJNA251692	561713977	sra,fastq	ncbi,s3,gs	gs.US,s3.us-east-1,ncbi.public	455	799150998	250: 10-1862	Cattle	2010	Pathogen.cl	Mexico	North America	Mexico	MB554	Tissue			10-1862		Not Collected	Not Collected	Bovine Tuberculosis
635	SRR1792246	606.1 MB	2,866,393	228,4	25,9	34.40%	99.86%	272,90	1,826	701	Mbovis-14, Mbovis-14B, Mbovis-14B3	SRR1792246	WGS	SAMN03300604	USDA-NVSL-DBL	public	SRX867908	Illumina MiSeq	PAIRED	RANDOM	GENOMIC	Mycobacterium tuberculosis variant bovis	ILLUMINA	2015-03-11T00:00:00Z	oct-72	SRP053287	PRJNA251692	1000963429	sra,fastq	s3,ncbi,gs	s3.us-east-1,ncbi.public,gs.US	454	1303824166	250: 10-2172	Cattle	2010	Pathogen.cl	USA	North America	USA:SD	MB555	Tissue			oct-72		Not Collected	Not Collected	Bovine Tuberculosis
636	SRR1792247	600.1 MB	3,775,499	182,5	32,7	76.90%	99.84%	62,40	5,864,682	986	Mbovis-14, Mbovis-14B, Mbovis-14B3	SRR1792247	WGS	SAMN03300605	USDA-NVSL-DBL	public	SRX867909	Illumina MiSeq	PAIRED	RANDOM	GENOMIC	Mycobacterium tuberculosis variant bovis	ILLUMINA	2015-03-11T00:00:00Z	oct-03	SRP053287	PRJNA251692	966275289	sra,fastq	ncbi,s3,gs	s3.us-east-1,ncbi.public,gs.US	365	1379170332	250: 10-2603	Cattle	2010	Pathogen.cl	USA	North America	USA:SD	MB556	Tissue			oct-03		Not Collected	Not Collected	Bovine Tuberculosis
637	SRR1792248	490.7 MB	2,271,926	232,5	25,8	33.10%	99.85%	223,30	340	353	Mbovis-16	SRR1792248	WGS	SAMN03300606	USDA-NVSL-DBL	public	SRX867910	Illumina MiSeq	PAIRED	RANDOM	GENOMIC	Mycobacterium tuberculosis variant bovis	ILLUMINA	2015-03-11T00:00:00Z	oct-58	SRP053287	PRJNA251692	815437384	sra,fastq	gs,ncbi,s3	ncbi.public,s3.us-east-1,gs.US	465	1056718581	250: 10-2758	Cattle	2010	Pathogen.cl				MB557	Tissue			oct-58		Not Collected	Not Collected	Bovine Tuberculosis
638	SRR1792249	739.1 MB	12,617,727	54	32,9	77.10%	99.91%	286,10	838,464	688	Mbovis-14, Mbovis-14B, Mbovis-14B3	SRR1792249	WGS	SAMN03300607	USDA-NVSL-DBL	public	SRX867911	Illumina HiSeq 2000	PAIRED	RANDOM	GENOMIC	Mycobacterium tuberculosis variant bovis	ILLUMINA	2017-10-13T00:00:00Z	oct-73	SRP053287	PRJNA251692	1136015709	sra,fastq	gs,s3,ncbi	ncbi.public,s3.us-east-1,gs.US	108	1362714516	250: 10-3273	Cattle	2010	Pathogen.cl	USA	North America	USA:SD	MB558	Tissue			oct-73		Not Collected	Not Collected	Bovine Tuberculosis
639	SRR1792250	784.0 MB	3,894,183	215,9	27,3	41.50%	99.88%	351,50	1,242	363	Mbovis-16	SRR1792250	WGS	SAMN03300608	USDA-NVSL-DBL	public	SRX867912	Illumina MiSeq	PAIRED	RANDOM	GENOMIC	Mycobacterium tuberculosis variant bovis	ILLUMINA	2015-03-11T00:00:00Z	oct-90	SRP053287	PRJNA251692	1276495443	sra,fastq	ncbi,gs,s3	gs.US,s3.us-east-1,ncbi.public	433	1686568176	250: 10-4190	Cattle	2010	Pathogen.cl	USA	North America	USA:MS	MB559	Tissue			oct-90		Not Collected	Not Collected	Bovine Tuberculosis
640	SRR1792251	295.0 MB	5,177,981	54	34	82.00%	99.75%	111,50	794,666	661	Mbovis-14, Mbovis-14B, Mbovis-14B3	SRR1792251	WGS	SAMN03300609	USDA-NVSL-DBL	public	SRX867913	Illumina HiSeq 2000	PAIRED	RANDOM	GENOMIC	Mycobacterium tuberculosis variant bovis	ILLUMINA	2017-10-21T00:00:00Z	oct-66	SRP053287	PRJNA251692	455669679	sra,fastq	gs,ncbi,s3	gs.US,ncbi.public,s3.us-east-1	108	559221948	250: 10-4566	Cattle	2010	Pathogen.cl	USA	North America	USA:KY	MB560	Tissue			oct-66		Not Collected	Not Collected	Bovine Tuberculosis
641	SRR1792252	237.9 MB	4,000,000	54	33,1	78.30%	99.71%	91,60	168,118	531	Mbovis-01, Mbovis-01D, Mbovis-01D2	SRR1792252	WGS	SAMN03300610	USDA-NVSL-DBL	public	SRX867914	Illumina HiSeq 2000	PAIRED	RANDOM	GENOMIC	Mycobacterium tuberculosis variant bovis	ILLUMINA	2015-03-11T00:00:00Z	oct-38	SRP053287	PRJNA251692	295770266	sra,fastq	ncbi,s3,gs	s3.us-east-1,gs.US,ncbi.public	108	432000000	250: 10-4638	Cattle	2010	Pathogen.cl	USA	North America	USA:MI	MB561	Tissue			oct-38		Not Collected	Not Collected	Bovine Tuberculosis
642	SRR1792253	338.9 MB	1,713,566	234,3	31,5	67.40%	99.63%	162,90	182,814	564	Mbovis-01, Mbovis-01D, Mbovis-01D2	SRR1792253	WGS	SAMN03300611	USDA-NVSL-DBL	public	SRX867915	Illumina MiSeq	PAIRED	RANDOM	GENOMIC	Mycobacterium tuberculosis variant bovis	ILLUMINA	2015-03-11T00:00:00Z	oct-39	SRP053287	PRJNA251692	527417908	fastq,sra	gs,ncbi,s3	gs.US,ncbi.public,s3.us-east-1	467	801000761	250: 10-4639	Cattle	2010	Pathogen.cl	USA	North America	USA:MI	MB562	Tissue			oct-39		Not Collected	Not Collected	Bovine Tuberculosis
643	SRR1792254	703.8 MB	3,570,634	212,8	27,2	42.70%	99.68%	314,80	1,822	554	Mbovis-07, Mbovis-07B, Mbovis-07B1	SRR1792254	WGS	SAMN03300612	USDA-NVSL-DBL	public	SRX867916	Illumina MiSeq	PAIRED	RANDOM	GENOMIC	Mycobacterium tuberculosis variant bovis	ILLUMINA	2015-03-11T00:00:00Z	oct-35	SRP053287	PRJNA251692	1125629197	fastq,sra	s3,gs,ncbi	gs.US,s3.us-east-1,ncbi.public	424	1514036557	250: 10-5035	Cattle	2010	Pathogen.cl	USA	North America	USA:CO	MB563	Tissue			oct-35		Not Collected	Not Collected	Bovine Tuberculosis
644	SRR1792255	631.7 MB	3,109,234	220,3	27,3	41.40%	99.67%	283,70	1,818	568	Mbovis-01, Mbovis-01D, Mbovis-01D6	SRR1792255	WGS	SAMN03300613	USDA-NVSL-DBL	public	SRX867917	Illumina MiSeq	PAIRED	RANDOM	GENOMIC	Mycobacterium tuberculosis variant bovis	ILLUMINA	2015-03-11T00:00:00Z	oct-88	SRP053287	PRJNA251692	1038692402	fastq,sra	s3,gs,ncbi	ncbi.public,s3.us-east-1,gs.US	439	1367496994	250: 10-5288	Cattle	2010	Pathogen.cl	USA	North America	USA:MI	MB564	Tissue			oct-88		Not Collected	Not Collected	Bovine Tuberculosis
645	SRR1792256	407.2 MB	1,963,102	231,8	27,9	42.20%	99.69%	185,70	1,188	573	Mbovis-01, Mbovis-01D, Mbovis-01D6	SRR1792256	WGS	SAMN03300614	USDA-NVSL-DBL	public	SRX867918	Illumina MiSeq	PAIRED	RANDOM	GENOMIC	Mycobacterium tuberculosis variant bovis	ILLUMINA	2015-03-11T00:00:00Z	oct-90	SRP053287	PRJNA251692	606552669	fastq,sra	gs,ncbi,s3	s3.us-east-1,ncbi.public,gs.US	461	905433907	250: 10-5290	Cattle	2010	Pathogen.cl	USA	North America	USA:MI	MB565	Tissue			oct-90		Not Collected	Not Collected	Bovine Tuberculosis
646	SRR1792257	127.1 MB	633,673	234,2	30	57.20%	99.62%	62,20	770	565	Mbovis-01, Mbovis-01A, Mbovis-01A2	SRR1792257	WGS	SAMN03300615	USDA-NVSL-DBL	public	SRX867919	Illumina MiSeq	PAIRED	RANDOM	GENOMIC	Mycobacterium tuberculosis variant bovis	ILLUMINA	2015-03-11T00:00:00Z	oct-48	SRP053287	PRJNA251692	195885167	fastq,sra	ncbi,s3,gs	s3.us-east-1,gs.US,ncbi.public	466	295697723	250: 10-5948	Cattle	2010	Pathogen.cl	USA	North America	USA:MI	MB566	Tissue			oct-48		Not Collected	Not Collected	Bovine Tuberculosis
647	SRR1792258	585.9 MB	10,634,149	54	34,8	85.70%	99.88%	192,30	3,294,102	702	Mbovis-14, Mbovis-14B, Mbovis-14B3	SRR1792258	WGS	SAMN03300616	USDA-NVSL-DBL	public	SRX867920	Illumina HiSeq 2000	PAIRED	RANDOM	GENOMIC	Mycobacterium tuberculosis variant bovis	ILLUMINA	2017-10-13T00:00:00Z	oct-48	SRP053287	PRJNA251692	915183547	sra,fastq	s3,ncbi,gs	s3.us-east-1,ncbi.public,gs.US	108	1148488092	250: 10-6148	Cattle	2010	Pathogen.cl	USA	North America	USA:KY	MB567	Tissue			oct-48		Not Collected	Not Collected	Bovine Tuberculosis
648	SRR1792259	152.3 MB	760,795	238,7	31	63.60%	99.49%	78,80	3,766	519	Mbovis-07, Mbovis-07B, Mbovis-07B2	SRR1792259	WGS	SAMN03300617	USDA-NVSL-DBL	public	SRX867921	Illumina MiSeq	PAIRED	RANDOM	GENOMIC	Mycobacterium tuberculosis variant bovis	ILLUMINA	2015-03-11T00:00:00Z	oct-01	SRP053287	PRJNA251692	222534109	fastq,sra	ncbi,gs,s3	gs.US,ncbi.public,s3.us-east-1	476	362292129	250: 10-6201	Cattle	2010	Pathogen.cl				MB568	Tissue			oct-01		Not Collected	Not Collected	Bovine Tuberculosis
649	SRR1792260	300.4 MB	1,506,118	225,1	28,9	47.30%	99.64%	139,80	1,024	544	Mbovis-07, Mbovis-07B, Mbovis-07B1	SRR1792260	WGS	SAMN03300618	USDA-NVSL-DBL	public	SRX867922	Illumina MiSeq	PAIRED	RANDOM	GENOMIC	Mycobacterium tuberculosis variant bovis	ILLUMINA	2015-03-11T00:00:00Z	oct-07	SRP053287	PRJNA251692	462990700	fastq,sra	ncbi,s3,gs	ncbi.public,s3.us-east-1,gs.US	445	671267342	250: 10-6807	Cattle	2010	Pathogen.cl	USA	North America	USA:CO	MB569	Tissue			oct-07		Not Collected	Not Collected	Bovine Tuberculosis
650	SRR1792261	434.1 MB	2,465,642	193,4	29,6	57.10%	99.09%	196,00	97,214	674	Mbovis-13, Mbovis-13A, Mbovis-13A2	SRR1792261	WGS	SAMN03300619	USDA-NVSL-DBL	public	SRX867923	Illumina MiSeq	PAIRED	RANDOM	GENOMIC	Mycobacterium tuberculosis variant bovis	ILLUMINA	2015-03-11T00:00:00Z	oct-34	SRP053287	PRJNA251692	693333963	fastq,sra	s3,ncbi,gs	ncbi.public,gs.US,s3.us-east-1	385	949552548	250: 10-7034	Cattle	2010	Pathogen.cl	USA	North America	USA:OH	MB570	Tissue			oct-34		Not Collected	Not Collected	Bovine Tuberculosis
651	SRR1792262	179.3 MB	983,193	217,7	32	73.40%	99.64%	90,50	14,612	566	Mbovis-01, Mbovis-01A, Mbovis-01A4	SRR1792262	WGS	SAMN03300620	USDA-NVSL-DBL	public	SRX867924	Illumina MiSeq	PAIRED	RANDOM	GENOMIC	Mycobacterium tuberculosis variant bovis	ILLUMINA	2015-03-11T00:00:00Z	oct-41	SRP053287	PRJNA251692	267926703	fastq,sra	gs,ncbi,s3	s3.us-east-1,ncbi.public,gs.US	432	425526618	250: 10-7041	Cervid	2010	Pathogen.cl	USA	North America	USA:MI	MB571	Tissue			oct-41		Not Collected	Not Collected	Bovine Tuberculosis
652	SRR1792263	259.9 MB	4,603,659	54	34,3	83.70%	99.87%	100,60	573,482	661	Mbovis-14, Mbovis-14B, Mbovis-14B3	SRR1792263	WGS	SAMN03300621	USDA-NVSL-DBL	public	SRX867925	Illumina HiSeq 2000	PAIRED	RANDOM	GENOMIC	Mycobacterium tuberculosis variant bovis	ILLUMINA	2017-10-21T00:00:00Z	oct-70	SRP053287	PRJNA251692	400139390	fastq,sra	s3,ncbi,gs	gs.US,s3.us-east-1,ncbi.public	108	497195172	250: 10-7070	Cattle	2010	Pathogen.cl				MB572	Tissue			oct-70		Not Collected	Not Collected	Bovine Tuberculosis
653	SRR1792264	340.5 MB	1,657,974	230,4	28	40.80%	99.82%	152,50	45,8	696	Mbovis-14, Mbovis-14B, Mbovis-14B3	SRR1792264	WGS	SAMN03300622	USDA-NVSL-DBL	public	SRX867926	Illumina MiSeq	PAIRED	RANDOM	GENOMIC	Mycobacterium tuberculosis variant bovis	ILLUMINA	2015-03-11T00:00:00Z	oct-71	SRP053287	PRJNA251692	529280097	sra,fastq	s3,gs,ncbi	s3.us-east-1,ncbi.public,gs.US	457	758356683	250: 10-7071	Cattle	2010	Pathogen.cl				MB573	Tissue			oct-71		Not Collected	Not Collected	Bovine Tuberculosis
654	SRR1792265	432.2 MB	2,235,420	221,9	30,8	61.80%	99.65%	162,70	942,32	764	Mbovis-01, Mbovis-01D, Mbovis-01D6	SRR1792265	WGS	SAMN03300623	USDA-NVSL-DBL	public	SRX867927	Illumina MiSeq	PAIRED	RANDOM	GENOMIC	Mycobacterium tuberculosis variant bovis	ILLUMINA	2015-03-11T00:00:00Z	oct-24	SRP053287	PRJNA251692	666350253	fastq,sra	s3,gs,ncbi	gs.US,ncbi.public,s3.us-east-1	439	983574732	250: 10-7224	Cattle	2010	Pathogen.cl	USA	North America	USA:MI	MB574	Tissue			oct-24		Not Collected	Not Collected	Bovine Tuberculosis
655	SRR1792266	406.6 MB	2,014,031	230,4	29,3	51.20%	99.63%	194,00	1,91	566	Mbovis-01, Mbovis-01D, Mbovis-01D6	SRR1792266	WGS	SAMN03300624	USDA-NVSL-DBL	public	SRX867928	Illumina MiSeq	PAIRED	RANDOM	GENOMIC	Mycobacterium tuberculosis variant bovis	ILLUMINA	2015-03-11T00:00:00Z	oct-50	SRP053287	PRJNA251692	620114149	fastq,sra	s3,ncbi,gs	gs.US,s3.us-east-1,ncbi.public	457	920518641	250: 10-7350	Cattle	2010	Pathogen.cl	USA	North America	USA:MI	MB575	Tissue			oct-50		Not Collected	Not Collected	Bovine Tuberculosis
656	SRR1792267	527.3 MB	2,554,771	231,5	28,4	42.80%	99.65%	222,10	368,182	747	Mbovis-01, Mbovis-01D, Mbovis-01D6	SRR1792267	WGS	SAMN03300625	USDA-NVSL-DBL	public	SRX867929	Illumina MiSeq	PAIRED	RANDOM	GENOMIC	Mycobacterium tuberculosis variant bovis	ILLUMINA	2015-03-11T00:00:00Z	oct-54	SRP053287	PRJNA251692	818851203	fastq,sra	gs,ncbi,s3	gs.US,s3.us-east-1,ncbi.public	459	1174185302	250: 10-7354	Cattle	2010	Pathogen.cl	USA	North America	USA:MI	MB576	Tissue			oct-54		Not Collected	Not Collected	Bovine Tuberculosis
657	SRR1792268	287.9 MB	1,388,472	237,3	28,3	41.40%	99.66%	132,70	3,598	531	Mbovis-07, Mbovis-07B, Mbovis-07B1	SRR1792268	WGS	SAMN03300626	USDA-NVSL-DBL	public	SRX867930	Illumina MiSeq	PAIRED	RANDOM	GENOMIC	Mycobacterium tuberculosis variant bovis	ILLUMINA	2015-03-11T00:00:00Z	oct-11	SRP053287	PRJNA251692	457846639	sra,fastq	gs,s3,ncbi	gs.US,ncbi.public,s3.us-east-1	472	655621797	250: 10-7911	Cattle	2010	Pathogen.cl	USA	North America	USA:CO	MB577	Tissue			oct-11		Not Collected	Not Collected	Bovine Tuberculosis
658	SRR1792269	350.6 MB	1,719,207	240,1	31,1	64.20%	99.87%	178,50	1,642	345	Mbovis-17, Mbovis-17B, Mbovis-17B4	SRR1792269	WGS	SAMN03300627	USDA-NVSL-DBL	public	SRX867931	Illumina MiSeq	PAIRED	RANDOM	GENOMIC	Mycobacterium tuberculosis variant bovis	ILLUMINA	2015-03-11T00:00:00Z	oct-41	SRP053287	PRJNA251692	537518473	sra,fastq	ncbi,gs,s3	s3.us-east-1,gs.US,ncbi.public	479	823680092	250: 10-8841	Cattle	2010	Pathogen.cl				MB578	Tissue			oct-41		Not Collected	Not Collected	Bovine Tuberculosis
659	SRR1792270	541.7 MB	2,694,592	229,4	29,1	49.00%	99.65%	250,10	5,01	547	Mbovis-07, Mbovis-07B, Mbovis-07B1	SRR1792270	WGS	SAMN03300628	USDA-NVSL-DBL	public	SRX867932	Illumina MiSeq	PAIRED	RANDOM	GENOMIC	Mycobacterium tuberculosis variant bovis	ILLUMINA	2015-03-11T00:00:00Z	oct-52	SRP053287	PRJNA251692	846473596	sra,fastq	ncbi,s3,gs	gs.US,s3.us-east-1,ncbi.public	455	1226903911	250: 10-8952	Cattle	2010	Pathogen.cl	USA	North America	USA:CO	MB579	Tissue			oct-52		Not Collected	Not Collected	Bovine Tuberculosis
660	SRR1792271	431.9 MB	2,332,083	226,1	32,5	74.80%	99.59%	227,50	2,724	594	Mbovis-01, Mbovis-01D, Mbovis-01D6	SRR1792271	WGS	SAMN03300629	USDA-NVSL-DBL	public	SRX867933	Illumina MiSeq	PAIRED	RANDOM	GENOMIC	Mycobacterium tuberculosis variant bovis	ILLUMINA	2015-03-11T00:00:00Z	oct-63	SRP053287	PRJNA251692	652987502	fastq,sra	gs,s3,ncbi	ncbi.public,gs.US,s3.us-east-1	450	1051620663	250: 10-8963	Cattle	2010	Pathogen.cl	USA	North America	USA:MI	MB580	Tissue			oct-63		Not Collected	Not Collected	Bovine Tuberculosis
661	SRR1792272	406.9 MB	2,081,762	234,3	31,5	68.20%	99.56%	210,10	2,824	580	Mbovis-01, Mbovis-01D, Mbovis-01D6	SRR1792272	WGS	SAMN03300630	USDA-NVSL-DBL	public	SRX867934	Illumina MiSeq	PAIRED	RANDOM	GENOMIC	Mycobacterium tuberculosis variant bovis	ILLUMINA	2015-03-11T00:00:00Z	oct-65	SRP053287	PRJNA251692	609217934	fastq,sra	gs,s3,ncbi	gs.US,ncbi.public,s3.us-east-1	466	970522772	250: 10-8965	Cattle	2010	Pathogen.cl	USA	North America	USA:MI	MB581	Tissue			oct-65		Not Collected	Not Collected	Bovine Tuberculosis
662	SRR1792273	290.7 MB	1,491,816	233,7	31,3	65.70%	99.62%	147,00	1,984	553	Mbovis-07, Mbovis-07B, Mbovis-07B1	SRR1792273	WGS	SAMN03300631	USDA-NVSL-DBL	public	SRX867935	Illumina MiSeq	PAIRED	RANDOM	GENOMIC	Mycobacterium tuberculosis variant bovis	ILLUMINA	2015-03-11T00:00:00Z	11-0187	SRP053287	PRJNA251692	437861526	sra,fastq	gs,s3,ncbi	ncbi.public,s3.us-east-1,gs.US	466	695261497	250: 11-0187	Cattle	2011	Pathogen.cl	USA	North America	USA:CO	MB582	Tissue			11-0187		Not Collected	Not Collected	Bovine Tuberculosis
663	SRR1792274	492.9 MB	2,612,477	217,3	29,9	61.10%	99.72%	241,90	4,02	549	Mbovis-07, Mbovis-07B, Mbovis-07B1	SRR1792274	WGS	SAMN03300632	USDA-NVSL-DBL	public	SRX867936	Illumina MiSeq	PAIRED	RANDOM	GENOMIC	Mycobacterium tuberculosis variant bovis	ILLUMINA	2015-03-11T00:00:00Z	11-0719	SRP053287	PRJNA251692	793701201	fastq,sra	s3,gs,ncbi	ncbi.public,gs.US,s3.us-east-1	433	1131444197	250: 11-0719	Cattle	2011	Pathogen.cl	USA	North America	USA:CO	MB583	Tissue			11-0719		Not Collected	Not Collected	Bovine Tuberculosis
664	SRR1792275	478.7 MB	2,558,756	213,4	29,8	59.30%	99.72%	232,20	35,066	545	Mbovis-07, Mbovis-07B, Mbovis-07B1	SRR1792275	WGS	SAMN03300633	USDA-NVSL-DBL	public	SRX867937	Illumina MiSeq	PAIRED	RANDOM	GENOMIC	Mycobacterium tuberculosis variant bovis	ILLUMINA	2015-03-11T00:00:00Z	11-0766	SRP053287	PRJNA251692	767432496	sra,fastq	ncbi,gs,s3	ncbi.public,s3.us-east-1,gs.US	424	1087127903	250: 11-0766	Cattle	2011	Pathogen.cl	USA	North America	USA:CO	MB584	Tissue			11-0766		Not Collected	Not Collected	Bovine Tuberculosis
665	SRR1792276	184.8 MB	928,648	237,1	30,7	64.40%	99.53%	92,40	1,074	518	Mbovis-07, Mbovis-07B, Mbovis-07B1	SRR1792276	WGS	SAMN03300634	USDA-NVSL-DBL	public	SRX867938	Illumina MiSeq	PAIRED	RANDOM	GENOMIC	Mycobacterium tuberculosis variant bovis	ILLUMINA	2015-03-11T00:00:00Z	11-0787	SRP053287	PRJNA251692	301092325	sra,fastq	gs,s3,ncbi	ncbi.public,s3.us-east-1,gs.US	473	440021127	250: 11-0787	Cattle	2011	Pathogen.cl	USA	North America	USA:CO	MB585	Tissue			11-0787		Not Collected	Not Collected	Bovine Tuberculosis
666	SRR1792277	255.4 MB	1,163,857	240,9	27,8	38.90%	99.77%	119,10	650	342	Mbovis-17, Mbovis-17B, Mbovis-17B1	SRR1792277	WGS	SAMN03300635	USDA-NVSL-DBL	public	SRX867939	Illumina MiSeq	PAIRED	RANDOM	GENOMIC	Mycobacterium tuberculosis variant bovis	ILLUMINA	2015-03-11T00:00:00Z	11-1557	SRP053287	PRJNA251692	391235583	sra,fastq	gs,s3,ncbi	gs.US,ncbi.public,s3.us-east-1	479	558005215	250: 11-1557	Cattle	2011	Pathogen.cl				MB586	Tissue			11-1557		Not Collected	Not Collected	Bovine Tuberculosis
667	SRR1792278	150.6 MB	799,868	232,3	32,9	77.80%	99.59%	80,80	696	520	Mbovis-07, Mbovis-07B, Mbovis-07B1	SRR1792278	WGS	SAMN03300636	USDA-NVSL-DBL	public	SRX867940	Illumina MiSeq	PAIRED	RANDOM	GENOMIC	Mycobacterium tuberculosis variant bovis	ILLUMINA	2015-03-11T00:00:00Z	11-1673	SRP053287	PRJNA251692	249937551	sra,fastq	s3,ncbi,gs	gs.US,s3.us-east-1,ncbi.public	463	371078513	250: 11-1673	Cattle	2011	Pathogen.cl	USA	North America	USA:CO	MB587	Tissue			11-1673		Not Collected	Not Collected	Bovine Tuberculosis
668	SRR1792279		3.747.614					175,35	64,71%			SRR1792279	WGS	SAMN03300637	USDA-NVSL-DBL	public	SRX867941	Illumina MiSeq	PAIRED	RANDOM	GENOMIC	Mycobacterium tuberculosis variant bovis	ILLUMINA	2015-03-11T00:00:00Z	11-1686	SRP053287	PRJNA251692	570468672	sra,fastq	ncbi,gs,s3	s3.us-east-1,gs.US,ncbi.public	452	888754920	250: 11-1686	Cattle	2011	Pathogen.cl	Mexico	North America	Mexico	MB588	Tissue			11-1686		Not Collected	Not Collected	Bovine Tuberculosis
669	SRR1792280	323.8 MB	1,694,153	236,7	33	77.10%	99.86%	176,70	2,476	366	Mbovis-17, Mbovis-17A	SRR1792280	WGS	SAMN03300638	USDA-NVSL-DBL	public	SRX867942	Illumina MiSeq	PAIRED	RANDOM	GENOMIC	Mycobacterium tuberculosis variant bovis	ILLUMINA	2015-03-11T00:00:00Z	nov-07	SRP053287	PRJNA251692	498956109	fastq,sra	ncbi,gs,s3	gs.US,s3.us-east-1,ncbi.public	474	803368833	250: 11-2607	Cattle	2011	Pathogen.cl				MB589	Tissue			nov-07		Not Collected	Not Collected	Bovine Tuberculosis
670	SRR1792281		3.340.482					169,46	64,78%			SRR1792281	WGS	SAMN03300639	USDA-NVSL-DBL	public	SRX867943	Illumina MiSeq	PAIRED	RANDOM	GENOMIC	Mycobacterium tuberculosis variant bovis	ILLUMINA	2015-03-11T00:00:00Z	nov-58	SRP053287	PRJNA251692	498956109	sra	gs,ncbi,s3	gs.US,s3.us-east-1,ncbi.public	474	803368833	250: 11-3558	Cattle	2011	Pathogen.cl	Mexico	North America	Mexico	MB590	Tissue			nov-58		Not Collected	Not Collected	Bovine Tuberculosis
671	SRR1792282	202.8 MB	3,538,812	53	31,9	75.20%	99.77%	73,10	654,284	561	Mbovis-06, Mbovis-06B	SRR1792282	WGS	SAMN03300640	USDA-NVSL-DBL	public	SRX867944	Illumina HiSeq 2000	PAIRED	RANDOM	GENOMIC	Mycobacterium tuberculosis variant bovis	ILLUMINA	2015-03-11T00:00:00Z	nov-67	SRP053287	PRJNA251692	262539635	sra,fastq	ncbi,s3,gs	s3.us-east-1,gs.US,ncbi.public	106	375114072	250: 11-3567	Cattle	2011	Pathogen.cl	USA	North America	USA:CA	MB591	Tissue			nov-67		Not Collected	Not Collected	Bovine Tuberculosis
672	SRR1792283	290.0 MB	1,528,282	229,2	32,1	70.90%	99.90%	150,70	1,95	349	Mbovis-17, Mbovis-17B, Mbovis-17B1	SRR1792283	WGS	SAMN03300641	USDA-NVSL-DBL	public	SRX867945	Illumina MiSeq	PAIRED	RANDOM	GENOMIC	Mycobacterium tuberculosis variant bovis	ILLUMINA	2015-03-11T00:00:00Z	nov-71	SRP053287	PRJNA251692	441070810	sra,fastq	gs,s3,ncbi	s3.us-east-1,gs.US,ncbi.public	457	699914052	250: 11-3871	Cattle	2011	Pathogen.cl	USA	North America	USA:IN	MB592	Tissue			nov-71		Not Collected	Not Collected	Bovine Tuberculosis
673	SRR1792284	448.7 MB	2,066,112	232,9	24,9	29.10%	99.80%	200,10	982	694	Mbovis-14, Mbovis-14B, Mbovis-14B3	SRR1792284	WGS	SAMN03300642	USDA-NVSL-DBL	public	SRX867946	Illumina MiSeq	PAIRED	RANDOM	GENOMIC	Mycobacterium tuberculosis variant bovis	ILLUMINA	2015-03-11T00:00:00Z	nov-77	SRP053287	PRJNA251692	740272077	sra,fastq	gs,s3,ncbi	ncbi.public,gs.US,s3.us-east-1	465	961604275	250: 11-3877	Cattle	2011	Pathogen.cl	USA	North America	USA:IN	MB593	Tissue			nov-77		Not Collected	Not Collected	Bovine Tuberculosis
674	SRR1792285	484.5 MB	2,332,784	232	27,8	46.50%	99.86%	230,50	11,378	712	Mbovis-14, Mbovis-14B, Mbovis-14B3	SRR1792285	WGS	SAMN03300643	USDA-NVSL-DBL	public	SRX867947	Illumina MiSeq	PAIRED	RANDOM	GENOMIC	Mycobacterium tuberculosis variant bovis	ILLUMINA	2015-03-11T00:00:00Z	nov-13	SRP053287	PRJNA251692	790558877	sra,fastq	ncbi,gs,s3	s3.us-east-1,ncbi.public,gs.US	464	1083497480	250: 11-4613	Cattle	2011	Pathogen.cl	USA	North America	USA:MI	MB594	Tissue			nov-13		Not Collected	Not Collected	Bovine Tuberculosis
675	SRR1792286		1.929.582					96,32	64,86%			SRR1792286	WGS	SAMN03300644	USDA-NVSL-DBL	public	SRX867948	Illumina MiSeq	PAIRED	RANDOM	GENOMIC	Mycobacterium tuberculosis variant bovis	ILLUMINA	2015-03-11T00:00:00Z	nov-82	SRP053287	PRJNA251692	272595981	sra,fastq	gs,ncbi,s3	s3.us-east-1,ncbi.public,gs.US	470	463777820	250: 11-4782	Cattle	2011	Pathogen.cl	Mexico	North America	Mexico	MB595	Tissue			nov-82		Not Collected	Not Collected	Bovine Tuberculosis
676	SRR1792287	334.0 MB	1,753,497	216,5	29,1	55.90%	99.69%	153,10	21,568	369	Mbovis-23, Mbovis-23A, Mbovis-23A1	SRR1792287	WGS	SAMN03300645	USDA-NVSL-DBL	public	SRX867949	Illumina MiSeq	PAIRED	RANDOM	GENOMIC	Mycobacterium tuberculosis variant bovis	ILLUMINA	2015-03-11T00:00:00Z	nov-35	SRP053287	PRJNA251692	526277556	sra,fastq	ncbi,s3,gs	ncbi.public,gs.US,s3.us-east-1	432	757831645	250: 11-5035	Cattle	2011	Pathogen.cl				MB596	Tissue			nov-35		Not Collected	Not Collected	Bovine Tuberculosis
677	SRR1792288	282.0 MB	1,340,670	239	28,1	40.60%	99.56%	133,30	1,206	347	Mbovis-23, Mbovis-23A, Mbovis-23A1	SRR1792288	WGS	SAMN03300646	USDA-NVSL-DBL	public	SRX867950	Illumina MiSeq	PAIRED	RANDOM	GENOMIC	Mycobacterium tuberculosis variant bovis	ILLUMINA	2015-03-11T00:00:00Z	nov-60	SRP053287	PRJNA251692	436802785	sra,fastq	ncbi,s3,gs	s3.us-east-1,gs.US,ncbi.public	477	640486038	250: 11-5260	Cattle	2011	Pathogen.cl	USA	North America	USA:MI	MB597	Tissue			nov-60		Not Collected	Not Collected	Bovine Tuberculosis
678	SRR1792289	295.5 MB	1,504,201	230,6	31,3	67.30%	99.61%	148,30	1,412	576	Mbovis-01, Mbovis-01A, Mbovis-01A1	SRR1792289	WGS	SAMN03300647	USDA-NVSL-DBL	public	SRX867951	Illumina MiSeq	PAIRED	RANDOM	GENOMIC	Mycobacterium tuberculosis variant bovis	ILLUMINA	2015-03-11T00:00:00Z	nov-63	SRP053287	PRJNA251692	440459847	sra,fastq	s3,ncbi,gs	gs.US,ncbi.public,s3.us-east-1	460	692625012	250: 11-5263	Cattle	2011	Pathogen.cl	USA	North America	USA:MI	MB598	Tissue			nov-63		Not Collected	Not Collected	Bovine Tuberculosis
679	SRR1792290	249.4 MB	1,304,774	232,7	31,6	69.30%	99.60%	129,50	1,788	568	Mbovis-01, Mbovis-01A, Mbovis-01A1	SRR1792290	WGS	SAMN03300648	USDA-NVSL-DBL	public	SRX867952	Illumina MiSeq	PAIRED	RANDOM	GENOMIC	Mycobacterium tuberculosis variant bovis	ILLUMINA	2015-03-11T00:00:00Z	nov-67	SRP053287	PRJNA251692	362371648	sra,fastq	gs,ncbi,s3	s3.us-east-1,ncbi.public,gs.US	463	604359902	250: 11-5267	Cattle	2011	Pathogen.cl	USA	North America	USA:MI	MB599	Tissue			nov-67		Not Collected	Not Collected	Bovine Tuberculosis
680	SRR1792291	377.1 MB	1,962,542	223,1	30,8	62.50%	99.63%	186,40	3,022	569	Mbovis-01, Mbovis-01A, Mbovis-01A1	SRR1792291	WGS	SAMN03300649	USDA-NVSL-DBL	public	SRX867953	Illumina MiSeq	PAIRED	RANDOM	GENOMIC	Mycobacterium tuberculosis variant bovis	ILLUMINA	2015-03-11T00:00:00Z	nov-24	SRP053287	PRJNA251692	562856584	fastq,sra	s3,gs,ncbi	gs.US,ncbi.public,s3.us-east-1	444	871458551	250: 11-5424	Cattle	2011	Pathogen.cl	USA	North America	USA:IN	MB600	Tissue			nov-24		Not Collected	Not Collected	Bovine Tuberculosis
681	SRR1792292	493.3 MB	2,273,755	232,4	25,3	30.40%	99.81%	222,30	864	699	Mbovis-14, Mbovis-14B, Mbovis-14B3	SRR1792292	WGS	SAMN03300650	USDA-NVSL-DBL	public	SRX867954	Illumina MiSeq	PAIRED	RANDOM	GENOMIC	Mycobacterium tuberculosis variant bovis	ILLUMINA	2015-03-11T00:00:00Z	nov-28	SRP053287	PRJNA251692	820276411	fastq,sra	gs,ncbi,s3	gs.US,ncbi.public,s3.us-east-1	465	1057801610	250: 11-5428	Cattle	2011	Pathogen.cl	USA	North America	USA:IN	MB601	Tissue			nov-28		Not Collected	Not Collected	Bovine Tuberculosis
682	SRR1792293	749.9 MB	3,589,330	226,1	25,9	35.50%	99.86%	331,90	2,114	707	Mbovis-14, Mbovis-14B, Mbovis-14B3	SRR1792293	WGS	SAMN03300651	USDA-NVSL-DBL	public	SRX867955	Illumina MiSeq	PAIRED	RANDOM	GENOMIC	Mycobacterium tuberculosis variant bovis	ILLUMINA	2015-03-11T00:00:00Z	nov-32	SRP053287	PRJNA251692	1205778054	fastq,sra	s3,ncbi,gs	ncbi.public,s3.us-east-1,gs.US	450	1617425568	250: 11-5432	Cattle	2011	Pathogen.cl	USA	North America	USA:MI	MB602	Tissue			nov-32		Not Collected	Not Collected	Bovine Tuberculosis
683	SRR1792294	129.9 MB	680,224	234,8	31,8	70.60%	99.51%	69,20	954	544	Mbovis-01, Mbovis-01C, Mbovis-01C1	SRR1792294	WGS	SAMN03300652	USDA-NVSL-DBL	public	SRX867956	Illumina HiSeq 2000	PAIRED	RANDOM	GENOMIC	Mycobacterium tuberculosis variant bovis	ILLUMINA	2015-03-11T00:00:00Z	nov-00	SRP053287	PRJNA251692	191422789	fastq,sra	s3,ncbi,gs	gs.US,ncbi.public,s3.us-east-1	467	318246702	250: 11-5500	Cattle	2011	Pathogen.cl	USA	North America	USA:IN	MB603	Tissue			nov-00		Not Collected	Not Collected	Bovine Tuberculosis
684	SRR1792295	562.3 MB	2,569,547	232	23,7	22.50%	99.83%	245,30	986	711	Mbovis-14, Mbovis-14B, Mbovis-14B3	SRR1792295	WGS	SAMN03300653	USDA-NVSL-DBL	public	SRX867957	Illumina MiSeq	PAIRED	RANDOM	GENOMIC	Mycobacterium tuberculosis variant bovis	ILLUMINA	2015-03-11T00:00:00Z	nov-01	SRP053287	PRJNA251692	924681390	sra,fastq	s3,ncbi,gs	gs.US,ncbi.public,s3.us-east-1	463	1191201353	250: 11-5501	Cattle	2011	Pathogen.cl	USA	North America	USA:IN	MB604	Tissue			nov-01		Not Collected	Not Collected	Bovine Tuberculosis
685	SRR1792296	331.7 MB	1,760,603	216,4	30	59.80%	99.86%	158,20	4,43	355	Mbovis-23, Mbovis-23A, Mbovis-23A1	SRR1792296	WGS	SAMN03300654	USDA-NVSL-DBL	public	SRX867958	Illumina MiSeq	PAIRED	RANDOM	GENOMIC	Mycobacterium tuberculosis variant bovis	ILLUMINA	2015-03-11T00:00:00Z	nov-13	SRP053287	PRJNA251692	560114114	sra,fastq	ncbi,s3,gs	ncbi.public,s3.us-east-1,gs.US	431	760274902	250: 11-5713	Cattle	2011	Pathogen.cl	USA	North America	USA:WA	MB605	Tissue			nov-13		Not Collected	Not Collected	Bovine Tuberculosis
686	SRR1792297	111.6 MB	515,77	235,6	26	31.90%	99.57%	50,40	138	572	Mbovis-06, Mbovis-06B	SRR1792297	WGS	SAMN03300655	USDA-NVSL-DBL	public	SRX867959	Illumina MiSeq	PAIRED	RANDOM	GENOMIC	Mycobacterium tuberculosis variant bovis	ILLUMINA	2015-03-11T00:00:00Z	nov-16	SRP053287	PRJNA251692	183130218	fastq,sra	ncbi,gs,s3	gs.US,s3.us-east-1,ncbi.public	470	242834127	250: 11-5716	Cattle	2011	Pathogen.cl	USA	North America	USA:CA	MB606	Tissue			nov-16		Not Collected	Not Collected	Bovine Tuberculosis
687	SRR1792298		3.430.118					163,02	64,82%			SRR1792298	WGS	SAMN03300656	USDA-NVSL-DBL	public	SRX867960	Illumina MiSeq	PAIRED	RANDOM	GENOMIC	Mycobacterium tuberculosis variant bovis	ILLUMINA	2015-03-11T00:00:00Z	nov-24	SRP053287	PRJNA251692	566320367	sra,fastq	ncbi,s3,gs	s3.us-east-1,gs.US,ncbi.public	475	838061582	250: 11-6824	Cattle	2011	Pathogen.cl	Mexico	North America	Mexico	MB607	Tissue			nov-24		Not Collected	Not Collected	Bovine Tuberculosis
688	SRR1792299	274.5 MB	1,283,625	236,9	24,3	18.60%	99.55%	117,90	1,844	542	Mbovis-06, Mbovis-06A	SRR1792299	WGS	SAMN03300657	USDA-NVSL-DBL	public	SRX867961	Illumina MiSeq	PAIRED	RANDOM	GENOMIC	Mycobacterium tuberculosis variant bovis	ILLUMINA	2015-03-11T00:00:00Z	nov-25	SRP053287	PRJNA251692	424414395	sra,fastq	gs,ncbi,s3	gs.US,ncbi.public,s3.us-east-1	469	602256235	250: 11-6825	Cattle	2011	Pathogen.cl				MB608	Tissue			nov-25		Not Collected	Not Collected	Bovine Tuberculosis
689	SRR1792300		2.560.084					118,51	64,70%			SRR1792300	WGS	SAMN03300658	USDA-NVSL-DBL	public	SRX867962	Illumina MiSeq	PAIRED	RANDOM	GENOMIC	Mycobacterium tuberculosis variant bovis	ILLUMINA	2015-03-11T00:00:00Z	nov-26	SRP053287	PRJNA251692	435880935	sra,fastq	gs,s3,ncbi	s3.us-east-1,ncbi.public,gs.US	472	630784242	250: 11-6826	Cattle	2011	Pathogen.cl	Mexico	North America	Mexico	MB609	Tissue			nov-26		Not Collected	Not Collected	Bovine Tuberculosis
690	SRR1792301		5.121.732					248,85	64,88%			SRR1792301	WGS	SAMN03300659	USDA-NVSL-DBL	public	SRX867963	Illumina MiSeq	PAIRED	RANDOM	GENOMIC	Mycobacterium tuberculosis variant bovis	ILLUMINA	2015-03-11T00:00:00Z	nov-62	SRP053287	PRJNA251692	761408299	sra,fastq	s3,ncbi,gs	s3.us-east-1,ncbi.public,gs.US	456	1200142071	250: 11-7162	Cattle	2011	Pathogen.cl	Mexico	North America	Mexico	MB610	Tissue			nov-62		Not Collected	Not Collected	Bovine Tuberculosis
691	SRR1792302		3.705.082					176,57	64,89%			SRR1792302	WGS	SAMN03300660	USDA-NVSL-DBL	public	SRX867964	Illumina MiSeq	PAIRED	RANDOM	GENOMIC	Mycobacterium tuberculosis variant bovis	ILLUMINA	2015-03-11T00:00:00Z	nov-63	SRP053287	PRJNA251692	602338875	fastq,sra	s3,ncbi,gs	s3.us-east-1,ncbi.public,gs.US	468	900640329	250: 11-7163	Cattle	2011	Pathogen.cl	Mexico	North America	Mexico	MB611	Tissue			nov-63		Not Collected	Not Collected	Bovine Tuberculosis
692	SRR1792303	257.8 MB	1,210,618	239,3	26,9	31.00%	99.53%	117,80	1,458	553	Mbovis-06, Mbovis-06A	SRR1792303	WGS	SAMN03300661	USDA-NVSL-DBL	public	SRX867965	Illumina MiSeq	PAIRED	RANDOM	GENOMIC	Mycobacterium tuberculosis variant bovis	ILLUMINA	2015-03-11T00:00:00Z	nov-64	SRP053287	PRJNA251692	397134787	fastq,sra	gs,ncbi,s3	ncbi.public,s3.us-east-1,gs.US	474	574758146	250: 11-7164	Cattle	2011	Pathogen.cl				MB612	Tissue			nov-64		Not Collected	Not Collected	Bovine Tuberculosis
693	SRR1792304	396.0 MB	1,826,080	237,7	26,3	30.10%	99.57%	151,60	509,048	731	Mbovis-06, Mbovis-06A	SRR1792304	WGS	SAMN03300662	USDA-NVSL-DBL	public	SRX867966	Illumina MiSeq	PAIRED	RANDOM	GENOMIC	Mycobacterium tuberculosis variant bovis	ILLUMINA	2015-03-11T00:00:00Z	nov-65	SRP053287	PRJNA251692	595234083	sra,fastq	ncbi,s3,gs	gs.US,s3.us-east-1,ncbi.public	471	861693359	250: 11-7165	Cattle	2011	Pathogen.cl				MB613	Tissue			nov-65		Not Collected	Not Collected	Bovine Tuberculosis
694	SRR1792305	297.3 MB	1,582,493	228,1	32,2	72.30%	99.91%	153,80	1,872	352	Mbovis-17, Mbovis-17B, Mbovis-17B1	SRR1792305	WGS	SAMN03300663	USDA-NVSL-DBL	public	SRX867967	Illumina MiSeq	PAIRED	RANDOM	GENOMIC	Mycobacterium tuberculosis variant bovis	ILLUMINA	2015-03-11T00:00:00Z	nov-41	SRP053287	PRJNA251692	455702447	sra,fastq	gs,ncbi,s3	s3.us-east-1,gs.US,ncbi.public	456	721617039	250: 11-7341	Cattle	2011	Pathogen.cl	USA	North America	USA:NE	MB614	Tissue			nov-41		Not Collected	Not Collected	Bovine Tuberculosis
695	SRR1792306	350.6 MB	1,815,420	231,7	31,6	69.30%	99.62%	180,20	3,09	584	Mbovis-01, Mbovis-01A, Mbovis-01A1	SRR1792306	WGS	SAMN03300664	USDA-NVSL-DBL	public	SRX867968	Illumina MiSeq	PAIRED	RANDOM	GENOMIC	Mycobacterium tuberculosis variant bovis	ILLUMINA	2015-03-11T00:00:00Z	nov-12	SRP053287	PRJNA251692	528122971	fastq,sra	gs,ncbi,s3	gs.US,s3.us-east-1,ncbi.public	462	840093956	250: 11-7412	Cattle	2011	Pathogen.cl	USA	North America	USA:MI	MB615	Tissue			nov-12		Not Collected	Not Collected	Bovine Tuberculosis
696	SRR1792307		1.865.008					89,77	64,83%			SRR1792307	WGS	SAMN03300665	USDA-NVSL-DBL	public	SRX867969	Illumina MiSeq	PAIRED	RANDOM	GENOMIC	Mycobacterium tuberculosis variant bovis	ILLUMINA	2015-03-11T00:00:00Z	nov-45	SRP053287	PRJNA251692	321661228	sra,fastq	gs,ncbi,s3	s3.us-east-1,ncbi.public,gs.US	479	459823541	250: 11-7945	Cattle	2011	Pathogen.cl	Mexico	North America	Mexico	MB616	Tissue			nov-45		Not Collected	Not Collected	Bovine Tuberculosis
697	SRR1792308	299.7 MB	1,460,453	238,2	30,7	61.40%	99.60%	150,90	1,026	549	Mbovis-07, Mbovis-07B, Mbovis-07B3	SRR1792308	WGS	SAMN03300666	USDA-NVSL-DBL	public	SRX867970	Illumina MiSeq	PAIRED	RANDOM	GENOMIC	Mycobacterium tuberculosis variant bovis	ILLUMINA	2015-03-11T00:00:00Z	nov-57	SRP053287	PRJNA251692	460175878	sra,fastq	gs,ncbi,s3	ncbi.public,s3.us-east-1,gs.US	475	694855978	250: 11-8257	Cattle	2011	Pathogen.cl				MB617	Tissue			nov-57		Not Collected	Not Collected	Bovine Tuberculosis
698	SRR1792309		4.139.684					156,50	64,74%			SRR1792309	WGS	SAMN03300667	USDA-NVSL-DBL	public	SRX867971	Illumina MiSeq	PAIRED	RANDOM	GENOMIC	Mycobacterium tuberculosis variant bovis	ILLUMINA	2015-03-11T00:00:00Z	nov-24	SRP053287	PRJNA251692	733432755	sra,fastq	ncbi,s3,gs	ncbi.public,s3.us-east-1,gs.US	456	970616843	250: 11-8324	Cattle	2011	Pathogen.cl	Mexico	North America	Mexico	MB618	Tissue			nov-24		Not Collected	Not Collected	Bovine Tuberculosis
699	SRR1792310		1.552.850					67,42	64,91%			SRR1792310	WGS	SAMN03300668	USDA-NVSL-DBL	public	SRX867972	Illumina MiSeq	PAIRED	RANDOM	GENOMIC	Mycobacterium tuberculosis variant bovis	ILLUMINA	2015-03-11T00:00:00Z	nov-07	SRP053287	PRJNA251692	286662976	sra,fastq	gs,ncbi,s3	gs.US,ncbi.public,s3.us-east-1	481	400735792	250: 11-9307	Cattle	2011	Pathogen.cl	Mexico	North America	Mexico	MB619	Tissue			nov-07		Not Collected	Not Collected	Bovine Tuberculosis
700	SRR1792311	307.6 MB	1,571,703	232,9	31,5	67.40%	99.61%	156,80	754	558	Mbovis-06, Mbovis-06A	SRR1792311	WGS	SAMN03300669	USDA-NVSL-DBL	public	SRX867973	Illumina MiSeq	PAIRED	RANDOM	GENOMIC	Mycobacterium tuberculosis variant bovis	ILLUMINA	2015-03-11T00:00:00Z	Dec-62	SRP053287	PRJNA251692	478573202	sra,fastq	gs,s3,ncbi	gs.US,s3.us-east-1,ncbi.public	465	731078496	250: 12-0062	Cattle	2012	Pathogen.cl	USA	North America	USA:CA	MB620	Tissue			Dec-62		Not Collected	Not Collected	Bovine Tuberculosis
701	SRR1792312	239.8 MB	1,575,826	209	35,1	88.70%	99.69%	143,00	2,618	560	Mbovis-06, Mbovis-06A	SRR1792312	WGS	SAMN03300670	USDA-NVSL-DBL	public	SRX867974	Illumina MiSeq	PAIRED	RANDOM	GENOMIC	Mycobacterium tuberculosis variant bovis	ILLUMINA	2015-03-11T00:00:00Z	12-0119	SRP053287	PRJNA251692	351950460	sra,fastq	gs,ncbi,s3	s3.us-east-1,gs.US,ncbi.public	417	657233727	250: 12-0119	Cattle	2012	Pathogen.cl	USA	North America	USA:CA	MB621	Tissue			12-0119		Not Collected	Not Collected	Bovine Tuberculosis
702	SRR1792313		2.298.798					112,48	64,61%			SRR1792313	WGS	SAMN03300671	USDA-NVSL-DBL	public	SRX867975	Illumina MiSeq	PAIRED	RANDOM	GENOMIC	Mycobacterium tuberculosis variant bovis	ILLUMINA	2015-03-11T00:00:00Z	12-0173	SRP053287	PRJNA251692	305182882	fastq,sra	s3,ncbi,gs	gs.US,ncbi.public,s3.us-east-1	450	528918676	250: 12-0173	Cattle	2012	Pathogen.cl	Mexico	North America	Mexico	MB622	Tissue			12-0173		Not Collected	Not Collected	Bovine Tuberculosis
703	SRR1792314	577.5 MB	2,723,176	229	26,5	33.60%	99.65%	262,90	3,206	549	Mbovis-06, Mbovis-06A	SRR1792314	WGS	SAMN03300672	USDA-NVSL-DBL	public	SRX867976	Illumina MiSeq	PAIRED	RANDOM	GENOMIC	Mycobacterium tuberculosis variant bovis	ILLUMINA	2015-03-11T00:00:00Z	12-0217	SRP053287	PRJNA251692	959807460	fastq,sra	ncbi,s3,gs	gs.US,ncbi.public,s3.us-east-1	458	1248278898	250: 12-0217	Cattle	2012	Pathogen.cl	USA	North America	USA:CA	MB623	Tissue			12-0217		Not Collected	Not Collected	Bovine Tuberculosis
704	SRR1792315	226.7 MB	1,008,724	236,4	23,4	16.40%	99.61%	98,90	446	523	Mbovis-06, Mbovis-06A	SRR1792315	WGS	SAMN03300673	USDA-NVSL-DBL	public	SRX867977	Illumina MiSeq	PAIRED	RANDOM	GENOMIC	Mycobacterium tuberculosis variant bovis	ILLUMINA	2015-03-11T00:00:00Z	12-0221	SRP053287	PRJNA251692	383492877	fastq,sra	ncbi,s3,gs	gs.US,s3.us-east-1,ncbi.public	472	476173611	250: 12-0221	Cattle	2012	Pathogen.cl	USA	North America	USA:CA	MB624	Tissue			12-0221		Not Collected	Not Collected	Bovine Tuberculosis
705	SRR1792316	244.7 MB	1,468,715	226,6	34,6	86.40%	99.65%	144,90	1,674	574	Mbovis-06, Mbovis-06A	SRR1792316	WGS	SAMN03300674	USDA-NVSL-DBL	public	SRX867978	Illumina MiSeq	PAIRED	RANDOM	GENOMIC	Mycobacterium tuberculosis variant bovis	ILLUMINA	2015-03-11T00:00:00Z	12-0241	SRP053287	PRJNA251692	360622563	fastq,sra	s3,gs,ncbi	ncbi.public,gs.US,s3.us-east-1	453	666298415	250: 12-0241	Cattle	2012	Pathogen.cl	USA	North America	USA:CA	MB625	Tissue			12-0241		Not Collected	Not Collected	Bovine Tuberculosis
706	SRR1792317	216.3 MB	1,252,423	213,1	33,9	83.80%	99.61%	116,10	1,118	547	Mbovis-06, Mbovis-06A	SRR1792317	WGS	SAMN03300675	USDA-NVSL-DBL	public	SRX867979	Illumina MiSeq	PAIRED	RANDOM	GENOMIC	Mycobacterium tuberculosis variant bovis	ILLUMINA	2015-03-11T00:00:00Z	12-0251	SRP053287	PRJNA251692	321982936	sra,fastq	gs,ncbi,s3	gs.US,s3.us-east-1,ncbi.public	425	533251385	250: 12-0251	Cattle	2012	Pathogen.cl	USA	North America	USA:CA	MB626	Tissue			12-0251		Not Collected	Not Collected	Bovine Tuberculosis
707	SRR1792318	582.9 MB	3,365,952	222,7	34	82.70%	99.63%	322,80	1,86	578	Mbovis-06, Mbovis-06A	SRR1792318	WGS	SAMN03300676	USDA-NVSL-DBL	public	SRX867980	Illumina MiSeq	PAIRED	RANDOM	GENOMIC	Mycobacterium tuberculosis variant bovis	ILLUMINA	2015-03-11T00:00:00Z	12-0257	SRP053287	PRJNA251692	877606457	fastq,sra	ncbi,gs,s3	gs.US,s3.us-east-1,ncbi.public	444	1495643198	250: 12-0257	Cattle	2012	Pathogen.cl	USA	North America	USA:CA	MB627	Tissue			12-0257		Not Collected	Not Collected	Bovine Tuberculosis
708	SRR1792319	315.1 MB	1,488,006	231,3	26,3	39.00%	99.90%	144,00	614	362	Mbovis-23, Mbovis-23C, Mbovis-23C2	SRR1792319	WGS	SAMN03300677	USDA-NVSL-DBL	public	SRX867981	Illumina MiSeq	PAIRED	RANDOM	GENOMIC	Mycobacterium tuberculosis variant bovis	ILLUMINA	2015-03-11T00:00:00Z	12-0560	SRP053287	PRJNA251692	499232432	fastq,sra	ncbi,gs,s3	gs.US,s3.us-east-1,ncbi.public	461	687262564	250: 12-0560	Cattle	2012	Pathogen.cl	USA	North America	USA:SD	MB628	Tissue			12-0560		Not Collected	Not Collected	Bovine Tuberculosis
709	SRR1792320	569.8 MB	3,308,707	224,9	34	82.30%	99.64%	320,30	2,13	576	Mbovis-06, Mbovis-06A	SRR1792320	WGS	SAMN03300678	USDA-NVSL-DBL	public	SRX867982	Illumina MiSeq	PAIRED	RANDOM	GENOMIC	Mycobacterium tuberculosis variant bovis	ILLUMINA	2015-03-11T00:00:00Z	12-0812	SRP053287	PRJNA251692	850580561	fastq,sra	s3,gs,ncbi	s3.us-east-1,gs.US,ncbi.public	448	1484702129	250: 12-0812	Cattle	2012	Pathogen.cl	USA	North America	USA:CA	MB629	Tissue			12-0812		Not Collected	Not Collected	Bovine Tuberculosis
710	SRR1792321	304.3 MB	1,600,634	218,5	29,9	60.50%	99.92%	148,90	1,33	361	Mbovis-23, Mbovis-23C, Mbovis-23C2	SRR1792321	WGS	SAMN03300679	USDA-NVSL-DBL	public	SRX867983	Illumina MiSeq	PAIRED	RANDOM	GENOMIC	Mycobacterium tuberculosis variant bovis	ILLUMINA	2015-03-11T00:00:00Z	12-0945	SRP053287	PRJNA251692	496795561	fastq,sra	s3,ncbi,gs	gs.US,ncbi.public,s3.us-east-1	436	699462895	250: 12-0945	Cattle	2012	Pathogen.cl	USA	North America	USA:SD	MB630	Tissue			12-0945		Not Collected	Not Collected	Bovine Tuberculosis
711	SRR1792322	589.8 MB	2,821,182	232	26,9	42.00%	99.88%	269,50	1,354	363	Mbovis-23, Mbovis-23C, Mbovis-23C2	SRR1792322	WGS	SAMN03300680	USDA-NVSL-DBL	public	SRX867984	Illumina MiSeq	PAIRED	RANDOM	GENOMIC	Mycobacterium tuberculosis variant bovis	ILLUMINA	2015-03-11T00:00:00Z	12-0948	SRP053287	PRJNA251692	957326243	fastq,sra	ncbi,s3,gs	gs.US,s3.us-east-1,ncbi.public	462	1305467533	250: 12-0948	Cattle	2012	Pathogen.cl	USA	North America	USA:SD	MB631	Tissue			12-0948		Not Collected	Not Collected	Bovine Tuberculosis
712	SRR1792323	372.7 MB	1,844,223	231	29,4	50.60%	99.63%	175,40	4,624	574	Mbovis-01, Mbovis-01A, Mbovis-01A1	SRR1792323	WGS	SAMN03300681	USDA-NVSL-DBL	public	SRX867985	Illumina MiSeq	PAIRED	RANDOM	GENOMIC	Mycobacterium tuberculosis variant bovis	ILLUMINA	2015-03-11T00:00:00Z	12-10087	SRP053287	PRJNA251692	586607016	fastq,sra	s3,gs,ncbi	s3.us-east-1,gs.US,ncbi.public	459	846721222	250: 12-10087	Opossum	2012	Pathogen.cl	USA	North America	USA:MI	MB632	Tissue			12-10087		Not Collected	Not Collected	Bovine Tuberculosis
713	SRR1792324	451.5 MB	2,112,493	228	25,2	30.20%	99.64%	199,30	1,032	565	Mbovis-01, Mbovis-01A, Mbovis-01A1	SRR1792324	WGS	SAMN03300682	USDA-NVSL-DBL	public	SRX867986	Illumina MiSeq	PAIRED	RANDOM	GENOMIC	Mycobacterium tuberculosis variant bovis	ILLUMINA	2015-03-11T00:00:00Z	12-10088	SRP053287	PRJNA251692	739901637	sra,fastq	gs,ncbi,s3	s3.us-east-1,ncbi.public,gs.US	454	960245702	250: 12-10088	Opossum	2012	Pathogen.cl	USA	North America	USA:MI	MB633	Tissue			12-10088		Not Collected	Not Collected	Bovine Tuberculosis
714	SRR1792325	348.2 MB	1,662,807	240,5	28,5	41.70%	99.62%	164,30	1,098	567	Mbovis-01, Mbovis-01A, Mbovis-01A1	SRR1792325	WGS	SAMN03300683	USDA-NVSL-DBL	public	SRX867987	Illumina MiSeq	PAIRED	RANDOM	GENOMIC	Mycobacterium tuberculosis variant bovis	ILLUMINA	2015-03-11T00:00:00Z	12-10497	SRP053287	PRJNA251692	553387690	fastq,sra	s3,ncbi,gs	ncbi.public,s3.us-east-1,gs.US	479	796876634	250: 12-10497	Cattle	2012	Pathogen.cl	USA	North America	USA:MI	MB634	Tissue			12-10497		Not Collected	Not Collected	Bovine Tuberculosis
715	SRR1792326	176.0 MB	1,091,844	215,6	34,7	86.40%	99.63%	102,70	2,322	580	Mbovis-06, Mbovis-06A	SRR1792326	WGS	SAMN03300684	USDA-NVSL-DBL	public	SRX867988	Illumina MiSeq	PAIRED	RANDOM	GENOMIC	Mycobacterium tuberculosis variant bovis	ILLUMINA	2015-03-11T00:00:00Z	12-1278	SRP053287	PRJNA251692	258466697	sra,fastq	ncbi,s3,gs	gs.US,ncbi.public,s3.us-east-1	431	471103432	250: 12-1278	Cattle	2012	Pathogen.cl	USA	North America	USA:CA	MB635	Tissue			12-1278		Not Collected	Not Collected	Bovine Tuberculosis
716	SRR1792327	224.3 MB	1,057,632	234,4	26,9	40.70%	99.58%	103,60	932	537	Mbovis-06, Mbovis-06A	SRR1792327	WGS	SAMN03300685	USDA-NVSL-DBL	public	SRX867989	Illumina MiSeq	PAIRED	RANDOM	GENOMIC	Mycobacterium tuberculosis variant bovis	ILLUMINA	2015-03-11T00:00:00Z	12-1601	SRP053287	PRJNA251692	366580020	fastq,sra	s3,ncbi,gs	s3.us-east-1,gs.US,ncbi.public	468	495787736	250: 12-1601	Cattle	2012	Pathogen.cl	USA	North America	USA:CA	MB636	Tissue			12-1601		Not Collected	Not Collected	Bovine Tuberculosis
717	SRR1792328		3.176.274					152,79	64,68%			SRR1792328	WGS	SAMN03300686	USDA-NVSL-DBL	public	SRX867990	Illumina MiSeq	PAIRED	RANDOM	GENOMIC	Mycobacterium tuberculosis variant bovis	ILLUMINA	2015-03-11T00:00:00Z	12-1874	SRP053287	PRJNA251692	490567390	sra,fastq	s3,ncbi,gs	gs.US,s3.us-east-1,ncbi.public	461	761469902	250: 12-1874	Cattle	2012	Pathogen.cl	Mexico	North America	Mexico	MB637	Tissue			12-1874		Not Collected	Not Collected	Bovine Tuberculosis
718	SRR1792329		3.401.152					160,12	64,84%			SRR1792329	WGS	SAMN03300687	USDA-NVSL-DBL	public	SRX867991	Illumina MiSeq	PAIRED	RANDOM	GENOMIC	Mycobacterium tuberculosis variant bovis	ILLUMINA	2015-03-11T00:00:00Z	Dec-63	SRP053287	PRJNA251692	564328905	fastq,sra	s3,ncbi,gs	s3.us-east-1,gs.US,ncbi.public	474	834054169	250: 12-2163	Cattle	2012	Pathogen.cl	Mexico	North America	Mexico	MB638	Tissue			Dec-63		Not Collected	Not Collected	Bovine Tuberculosis
719	SRR1792330		3.294.120					148,62	64,86%			SRR1792330	WGS	SAMN03300688	USDA-NVSL-DBL	public	SRX867992	Illumina MiSeq	PAIRED	RANDOM	GENOMIC	Mycobacterium tuberculosis variant bovis	ILLUMINA	2015-03-11T00:00:00Z	Dec-64	SRP053287	PRJNA251692	565948791	fastq,sra	gs,ncbi,s3	s3.us-east-1,gs.US,ncbi.public	468	813930313	250: 12-2164	Cattle	2012	Pathogen.cl	Mexico	North America	Mexico	MB639	Tissue			Dec-64		Not Collected	Not Collected	Bovine Tuberculosis
720	SRR1792331	274.8 MB	1,529,622	225,9	32,6	75.80%	99.62%	145,30	13,386	584	Mbovis-01, Mbovis-01C, Mbovis-01C2	SRR1792331	WGS	SAMN03300689	USDA-NVSL-DBL	public	SRX867993	Illumina MiSeq	PAIRED	RANDOM	GENOMIC	Mycobacterium tuberculosis variant bovis	ILLUMINA	2015-03-11T00:00:00Z	Dec-75	SRP053287	PRJNA251692	402731238	fastq,sra	ncbi,s3,gs	s3.us-east-1,ncbi.public,gs.US	450	688693136	250: 12-2775	Cattle	2012	Pathogen.cl	USA	North America	USA:MI	MB640	Tissue			Dec-75		Not Collected	Not Collected	Bovine Tuberculosis
721	SRR1792332	474.0 MB	2,697,026	221	33,3	78.30%	99.63%	256,80	2,538	571	Mbovis-06, Mbovis-06A	SRR1792332	WGS	SAMN03300690	USDA-NVSL-DBL	public	SRX867994	Illumina MiSeq	PAIRED	RANDOM	GENOMIC	Mycobacterium tuberculosis variant bovis	ILLUMINA	2015-03-11T00:00:00Z	Dec-12	SRP053287	PRJNA251692	706370431	fastq,sra	s3,gs,ncbi	ncbi.public,gs.US,s3.us-east-1	440	1186908448	250: 12-3012	Cattle	2012	Pathogen.cl	USA	North America	USA:CA	MB641	Tissue			Dec-12		Not Collected	Not Collected	Bovine Tuberculosis
722	SRR1792333		5.240.724					199,76	64,46%			SRR1792333	WGS	SAMN03300691	USDA-NVSL-DBL	public	SRX867995	Illumina MiSeq	PAIRED	RANDOM	GENOMIC	Mycobacterium tuberculosis variant bovis	ILLUMINA	2015-03-11T00:00:00Z	Dec-60	SRP053287	PRJNA251692	947454589	sra,fastq	gs,s3,ncbi	ncbi.public,s3.us-east-1,gs.US	462	1238118859	250: 12-3660	Cattle	2012	Pathogen.cl	Mexico	North America	Mexico	MB642	Tissue			Dec-60		Not Collected	Not Collected	Bovine Tuberculosis
723	SRR1792334	260.2 MB	1,340,418	226,4	30	60.20%	99.93%	128,80	4,108	363	Mbovis-17, Mbovis-17A, Mbovis-17A1	SRR1792334	WGS	SAMN03300692	USDA-NVSL-DBL	public	SRX867996	Illumina MiSeq	PAIRED	RANDOM	GENOMIC	Mycobacterium tuberculosis variant bovis	ILLUMINA	2015-03-11T00:00:00Z	Dec-30	SRP053287	PRJNA251692	458907051	sra,fastq	ncbi,s3,gs	ncbi.public,s3.us-east-1,gs.US	452	606026104	250: 12-3930	Cattle	2012	Pathogen.cl	USA	North America	USA:TX	MB643	Tissue			Dec-30		Not Collected	Not Collected	Bovine Tuberculosis
724	SRR1792335	267.1 MB	1,331,258	226,5	28,6	52.50%	99.75%	127,40	748	583	Mbovis-01, Mbovis-01A, Mbovis-01A4	SRR1792335	WGS	SAMN03300693	USDA-NVSL-DBL	public	SRX867997	Illumina MiSeq	PAIRED	RANDOM	GENOMIC	Mycobacterium tuberculosis variant bovis	ILLUMINA	2015-03-11T00:00:00Z	Dec-17	SRP053287	PRJNA251692	431577536	fastq,sra	ncbi,gs,s3	ncbi.public,gs.US,s3.us-east-1	453	603947264	250: 12-4617	Cervid	2012	Pathogen.cl	USA	North America	USA:MI	MB644	Tissue			Dec-17		Not Collected	Not Collected	Bovine Tuberculosis
725	SRR1792336	192.9 MB	907,756	231,9	26,6	35.20%	99.78%	88,50	210	346	Mbovis-16, Mbovis-16D	SRR1792336	WGS	SAMN03300694	USDA-NVSL-DBL	public	SRX867998	Illumina MiSeq	PAIRED	RANDOM	GENOMIC	Mycobacterium tuberculosis variant bovis	ILLUMINA	2015-03-11T00:00:00Z	Dec-96	SRP053287	PRJNA251692	329626386	sra,fastq	gs,s3,ncbi	ncbi.public,s3.us-east-1,gs.US	463	420946405	250: 12-4696	Cattle	2012	Pathogen.cl				MB645	Tissue			Dec-96		Not Collected	Not Collected	Bovine Tuberculosis
726	SRR1792337	489.4 MB	2,416,036	219,4	27	41.50%	99.65%	221,10	1,414	547	Mbovis-06, Mbovis-06A	SRR1792337	WGS	SAMN03300695	USDA-NVSL-DBL	public	SRX867999	Illumina MiSeq	PAIRED	RANDOM	GENOMIC	Mycobacterium tuberculosis variant bovis	ILLUMINA	2015-03-11T00:00:00Z	Dec-32	SRP053287	PRJNA251692	805977284	fastq,sra	gs,ncbi,s3	gs.US,s3.us-east-1,ncbi.public	438	1058966017	250: 12-4832	Cattle	2012	Pathogen.cl	USA	North America	USA:CA	MB646	Tissue			Dec-32		Not Collected	Not Collected	Bovine Tuberculosis
727	SRR1792338	223.5 MB	1,071,143	231,1	26,6	39.30%	99.93%	102,50	416	368	Mbovis-17, Mbovis-17A, Mbovis-17A1	SRR1792338	WGS	SAMN03300696	USDA-NVSL-DBL	public	SRX868000	Illumina MiSeq	PAIRED	RANDOM	GENOMIC	Mycobacterium tuberculosis variant bovis	ILLUMINA	2015-03-11T00:00:00Z	Dec-90	SRP053287	PRJNA251692	367608617	fastq,sra	ncbi,s3,gs	gs.US,s3.us-east-1,ncbi.public	461	494050631	250: 12-5090	Cattle	2012	Pathogen.cl	USA	North America	USA:TX	MB647	Tissue			Dec-90		Not Collected	Not Collected	Bovine Tuberculosis
728	SRR1792339	463.3 MB	2,167,788	227,9	24,1	25.10%	99.94%	200,40	1,532	372	Mbovis-17, Mbovis-17A, Mbovis-17A1	SRR1792339	WGS	SAMN03300697	USDA-NVSL-DBL	public	SRX868001	Illumina MiSeq	PAIRED	RANDOM	GENOMIC	Mycobacterium tuberculosis variant bovis	ILLUMINA	2015-03-11T00:00:00Z	Dec-92	SRP053287	PRJNA251692	743267982	fastq,sra	ncbi,s3,gs	ncbi.public,s3.us-east-1,gs.US	455	986800488	250: 12-5092	Cattle	2012	Pathogen.cl	USA	North America	USA:TX	MB648	Tissue			Dec-92		Not Collected	Not Collected	Bovine Tuberculosis
729	SRR1792340	183.6 MB	910,29	238,2	29,9	61.50%	99.81%	92,90	4,656	357	Mbovis-17, Mbovis-17A, Mbovis-17A1	SRR1792340	WGS	SAMN03300698	USDA-NVSL-DBL	public	SRX868002	Illumina MiSeq	PAIRED	RANDOM	GENOMIC	Mycobacterium tuberculosis variant bovis	ILLUMINA	2015-03-11T00:00:00Z	Dec-93	SRP053287	PRJNA251692	332355014	fastq,sra	gs,s3,ncbi	gs.US,s3.us-east-1,ncbi.public	476	433722874	250: 12-5093	Cattle	2012	Pathogen.cl	USA	North America	USA:TX	MB649	Tissue			Dec-93		Not Collected	Not Collected	Bovine Tuberculosis
730	SRR1792341	311.0 MB	1,481,092	227,7	25,6	33.30%	99.90%	138,50	1,34	360	Mbovis-17, Mbovis-17A, Mbovis-17A1	SRR1792341	WGS	SAMN03300699	USDA-NVSL-DBL	public	SRX868003	Illumina MiSeq	PAIRED	RANDOM	GENOMIC	Mycobacterium tuberculosis variant bovis	ILLUMINA	2015-03-11T00:00:00Z	Dec-94	SRP053287	PRJNA251692	503328760	fastq,sra	gs,s3,ncbi	gs.US,ncbi.public,s3.us-east-1	454	673536327	250: 12-5094	Cattle	2012	Pathogen.cl	USA	North America	USA:TX	MB650	Tissue			Dec-94		Not Collected	Not Collected	Bovine Tuberculosis
731	SRR1792342	262.5 MB	1,281,337	228,6	27,2	41.70%	99.62%	121,10	610	542	Mbovis-06, Mbovis-06A	SRR1792342	WGS	SAMN03300700	USDA-NVSL-DBL	public	SRX868004	Illumina MiSeq	PAIRED	RANDOM	GENOMIC	Mycobacterium tuberculosis variant bovis	ILLUMINA	2015-03-11T00:00:00Z	Dec-03	SRP053287	PRJNA251692	436519387	fastq,sra	ncbi,s3,gs	gs.US,s3.us-east-1,ncbi.public	455	583697208	250: 12-5103	Cattle	2012	Pathogen.cl	USA	North America	USA:CA	MB651	Tissue			Dec-03		Not Collected	Not Collected	Bovine Tuberculosis
732	SRR1792343		2.686.140					128,02	64,81%			SRR1792343	WGS	SAMN03300701	USDA-NVSL-DBL	public	SRX868005	Illumina MiSeq	PAIRED	RANDOM	GENOMIC	Mycobacterium tuberculosis variant bovis	ILLUMINA	2015-03-11T00:00:00Z	Dec-16	SRP053287	PRJNA251692	415012904	fastq,sra	ncbi,gs,s3	s3.us-east-1,gs.US,ncbi.public	460	643384964	250: 12-5216	Cattle	2012	Pathogen.cl	Mexico	North America	Mexico	MB652	Tissue			Dec-16		Not Collected	Not Collected	Bovine Tuberculosis
733	SRR1792344	264.5 MB	1,228,910	234,9	26,6	37.00%	99.57%	121,50	302	540	Mbovis-01, Mbovis-01A, Mbovis-01A1	SRR1792344	WGS	SAMN03300702	USDA-NVSL-DBL	public	SRX868006	Illumina MiSeq	PAIRED	RANDOM	GENOMIC	Mycobacterium tuberculosis variant bovis	ILLUMINA	2015-03-11T00:00:00Z	Dec-19	SRP053287	PRJNA251692	440169760	fastq,sra	gs,ncbi,s3	ncbi.public,s3.us-east-1,gs.US	468	575821891	250: 12-5919	Cattle	2012	Pathogen.cl	USA	North America	USA:MI	MB653	Tissue			Dec-19		Not Collected	Not Collected	Bovine Tuberculosis
734	SRR1792345		2.092.838					79,12	64,48%			SRR1792345	WGS	SAMN03300703	USDA-NVSL-DBL	public	SRX868007	Illumina MiSeq	PAIRED	RANDOM	GENOMIC	Mycobacterium tuberculosis variant bovis	ILLUMINA	2015-03-11T00:00:00Z	Dec-18	SRP053287	PRJNA251692	375175278	fastq,sra	ncbi,s3,gs	gs.US,ncbi.public,s3.us-east-1	460	493654437	250: 12-6818	Cattle	2012	Pathogen.cl	Mexico	North America	Mexico	MB654	Tissue			Dec-18		Not Collected	Not Collected	Bovine Tuberculosis
735	SRR1792346	450.2 MB	2,204,100	221,7	27,2	41.40%	99.68%	205,90	1,016	552	Mbovis-07, Mbovis-07B	SRR1792346	WGS	SAMN03300704	USDA-NVSL-DBL	public	SRX868008	Illumina MiSeq	PAIRED	RANDOM	GENOMIC	Mycobacterium tuberculosis variant bovis	ILLUMINA	2015-03-11T00:00:00Z	Dec-04	SRP053287	PRJNA251692	744202684	fastq,sra	gs,ncbi,s3	ncbi.public,s3.us-east-1,gs.US	441	973689651	250: 12-7404	Cattle	2012	Pathogen.cl				MB655	Tissue			Dec-04		Not Collected	Not Collected	Bovine Tuberculosis
736	SRR1792347		4.008.242					150,51	64,69%			SRR1792347	WGS	SAMN03300705	USDA-NVSL-DBL	public	SRX868009	Illumina MiSeq	PAIRED	RANDOM	GENOMIC	Mycobacterium tuberculosis variant bovis	ILLUMINA	2015-03-11T00:00:00Z	Dec-78	SRP053287	PRJNA251692	695558380	sra,fastq	ncbi,gs,s3	gs.US,ncbi.public,s3.us-east-1	445	918995740	250: 12-8178	Cattle	2012	Pathogen.cl	Mexico	North America	Mexico	MB656	Tissue			Dec-78		Not Collected	Not Collected	Bovine Tuberculosis
737	SRR1792348	644.4 MB	3,228,668	222,5	28,7	50.40%	99.85%	303,40	508	382	Mbovis-16, Mbovis-16B	SRR1792348	WGS	SAMN03300706	USDA-NVSL-DBL	public	SRX868010	Illumina MiSeq	PAIRED	RANDOM	GENOMIC	Mycobacterium tuberculosis variant bovis	ILLUMINA	2015-03-11T00:00:00Z	Dec-56	SRP053287	PRJNA251692	1058901196	fastq,sra	s3,gs,ncbi	s3.us-east-1,gs.US,ncbi.public	444	1435967757	250: 12-8656	Cattle	2012	Pathogen.cl	USA	North America	USA:CA	MB657	Tissue			Dec-56		Not Collected	Not Collected	Bovine Tuberculosis
738	SRR1792349		2.443.130					87,84	64,53%			SRR1792349	WGS	SAMN03300707	USDA-NVSL-DBL	public	SRX868011	Illumina MiSeq	PAIRED	RANDOM	GENOMIC	Mycobacterium tuberculosis variant bovis	ILLUMINA	2015-03-11T00:00:00Z	Dec-59	SRP053287	PRJNA251692	438344998	sra,fastq	s3,gs,ncbi	s3.us-east-1,ncbi.public,gs.US	444	561475682	250: 12-9259	Cattle	2012	Pathogen.cl	Mexico	North America	Mexico	MB658	Tissue			Dec-59		Not Collected	Not Collected	Bovine Tuberculosis
739	SRR1792350	365.7 MB	1,853,762	220,8	28,7	49.70%	99.53%	173,00	462	566	Mbovis-05, Mbovis-05B	SRR1792350	WGS	SAMN03300708	USDA-NVSL-DBL	public	SRX868012	Illumina MiSeq	PAIRED	RANDOM	GENOMIC	Mycobacterium tuberculosis variant bovis	ILLUMINA	2015-03-11T00:00:00Z	Dec-71	SRP053287	PRJNA251692	621162383	sra,fastq	s3,ncbi,gs	gs.US,s3.us-east-1,ncbi.public	441	819146116	250: 12-9271	Felis catus	2012	Pathogen.cl	USA	North America	USA:TX	MB659	Tissue			Dec-71		Not Collected	Not Collected	Bovine Tuberculosis
740	SRR1792351	417.0 MB	1,959,542	224,4	24,3	26.10%	99.65%	181,00	1,2	565	Mbovis-01, Mbovis-01A, Mbovis-01A1	SRR1792351	WGS	SAMN03300709	USDA-NVSL-DBL	public	SRX868013	Illumina MiSeq	PAIRED	RANDOM	GENOMIC	Mycobacterium tuberculosis variant bovis	ILLUMINA	2015-03-11T00:00:00Z	Dec-03	SRP053287	PRJNA251692	682292214	fastq,sra	s3,gs,ncbi	gs.US,s3.us-east-1,ncbi.public	447	876877987	250: 12-9603	Cattle	2012	Pathogen.cl	USA	North America	USA:MI	MB660	Tissue			Dec-03		Not Collected	Not Collected	Bovine Tuberculosis
741	SRR1792352	255.5 MB	1,188,804	224,3	24,4	22.10%	99.61%	111,10	658	545	Mbovis-01, Mbovis-01A, Mbovis-01A1	SRR1792352	WGS	SAMN03300710	USDA-NVSL-DBL	public	SRX868014	Illumina MiSeq	PAIRED	RANDOM	GENOMIC	Mycobacterium tuberculosis variant bovis	ILLUMINA	2015-03-11T00:00:00Z	Dec-04	SRP053287	PRJNA251692	425613709	sra,fastq	gs,s3,ncbi	gs.US,s3.us-east-1,ncbi.public	445	530185589	250: 12-9604	Cattle	2012	Pathogen.cl	USA	North America	USA:MI	MB661	Tissue			Dec-04		Not Collected	Not Collected	Bovine Tuberculosis
742	SRR1792353		4.185.372					150,98	64,54%			SRR1792353	WGS	SAMN03300711	USDA-NVSL-DBL	public	SRX868015	Illumina MiSeq	PAIRED	RANDOM	GENOMIC	Mycobacterium tuberculosis variant bovis	ILLUMINA	2015-03-11T00:00:00Z	Dec-06	SRP053287	PRJNA251692	734412815	fastq,sra	gs,s3,ncbi	gs.US,s3.us-east-1,ncbi.public	438	951355830	250: 12-9906	Cattle	2012	Pathogen.cl	Mexico	North America	Mexico	MB662	Tissue			Dec-06		Not Collected	Not Collected	Bovine Tuberculosis
743	SRR1792354		2.130.406					100,23	64,65%			SRR1792354	WGS	SAMN03300712	USDA-NVSL-DBL	public	SRX868016	Illumina MiSeq	PAIRED	RANDOM	GENOMIC	Mycobacterium tuberculosis variant bovis	ILLUMINA	2015-03-11T00:00:00Z	13-0347	SRP053287	PRJNA251692	331541889	sra,fastq	gs,ncbi,s3	s3.us-east-1,ncbi.public,gs.US	459	514831265	250: 13-0347	Cattle	2013	Pathogen.cl	Mexico	North America	Mexico	MB663	Tissue			13-0347		Not Collected	Not Collected	Bovine Tuberculosis
744	SRR1792355	409.7 MB	1,922,411	240,4	26,4	26.60%	99.62%	182,40	1,232	561	Mbovis-03, Mbovis-03A, Mbovis-03A1	SRR1792355	WGS	SAMN03300713	USDA-NVSL-DBL	public	SRX868017	Illumina MiSeq	PAIRED	RANDOM	GENOMIC	Mycobacterium tuberculosis variant bovis	ILLUMINA	2015-03-11T00:00:00Z	13-0348	SRP053287	PRJNA251692	641220692	sra,fastq	gs,ncbi,s3	s3.us-east-1,ncbi.public,gs.US	477	918205304	250: 13-0348	Cattle	2013	Pathogen.cl	USA	North America	USA:WA	MB664	Tissue			13-0348		Not Collected	Not Collected	Bovine Tuberculosis
745	SRR1792356		1.333.724					60,55	64,45%			SRR1792356	WGS	SAMN03300714	USDA-NVSL-DBL	public	SRX868018	Illumina MiSeq	PAIRED	RANDOM	GENOMIC	Mycobacterium tuberculosis variant bovis	ILLUMINA	2015-03-11T00:00:00Z	13-0443	SRP053287	PRJNA251692	219554866	fastq,sra	gs,ncbi,s3	s3.us-east-1,ncbi.public,gs.US	459	321545673	250: 13-0443	Cattle	2013	Pathogen.cl	Mexico	North America	Mexico	MB665	Tissue			13-0443		Not Collected	Not Collected	Bovine Tuberculosis
746	SRR1792357		2.154.682					101,10	64,79%			SRR1792357	WGS	SAMN03300715	USDA-NVSL-DBL	public	SRX868019	Illumina MiSeq	PAIRED	RANDOM	GENOMIC	Mycobacterium tuberculosis variant bovis	ILLUMINA	2015-03-11T00:00:00Z	13-0549	SRP053287	PRJNA251692	340723222	fastq,sra	ncbi,s3,gs	gs.US,ncbi.public,s3.us-east-1	465	532000738	250: 13-0549	Cattle	2013	Pathogen.cl	Mexico	North America	Mexico	MB666	Tissue			13-0549		Not Collected	Not Collected	Bovine Tuberculosis
747	SRR1792358		2.531.998					115,53	64,64%			SRR1792358	WGS	SAMN03300716	USDA-NVSL-DBL	public	SRX868020	Illumina MiSeq	PAIRED	RANDOM	GENOMIC	Mycobacterium tuberculosis variant bovis	ILLUMINA	2015-03-11T00:00:00Z	13-0550	SRP053287	PRJNA251692	406804852	fastq,sra	ncbi,gs,s3	s3.us-east-1,gs.US,ncbi.public	457	626083086	250: 13-0550	Cattle	2013	Pathogen.cl	Mexico	North America	Mexico	MB667	Tissue			13-0550		Not Collected	Not Collected	Bovine Tuberculosis
748	SRR1792359	219.0 MB	1,130,144	224,7	30,2	58.00%	99.80%	96,60	183,14	545	Mbovis-16, Mbovis-16B	SRR1792359	WGS	SAMN03300717	USDA-NVSL-DBL	public	SRX868021	Illumina MiSeq	PAIRED	RANDOM	GENOMIC	Mycobacterium tuberculosis variant bovis	ILLUMINA	2015-03-11T00:00:00Z	13-0895	SRP053287	PRJNA251692	341490122	fastq,sra	ncbi,s3,gs	gs.US,s3.us-east-1,ncbi.public	447	505567166	250: 13-0895	Cattle	2013	Pathogen.cl	USA	North America	USA:CA	MB668	Tissue			13-0895		Not Collected	Not Collected	Bovine Tuberculosis
749	SRR1792360	199.1 MB	972,621	239,5	30,2	59.10%	99.74%	99,70	2,422	374	Mbovis-16, Mbovis-16B	SRR1792360	WGS	SAMN03300718	USDA-NVSL-DBL	public	SRX868022	Illumina MiSeq	PAIRED	RANDOM	GENOMIC	Mycobacterium tuberculosis variant bovis	ILLUMINA	2015-03-11T00:00:00Z	13-0896	SRP053287	PRJNA251692	307586714	sra,fastq	s3,ncbi,gs	gs.US,s3.us-east-1,ncbi.public	477	464381908	250: 13-0896	Cattle	2013	Pathogen.cl	USA	North America	USA:CA	MB669	Tissue			13-0896		Not Collected	Not Collected	Bovine Tuberculosis
750	SRR1792361	171.1 MB	826,142	237,2	28,5	46.10%	99.75%	81,80	1,9	373	Mbovis-16, Mbovis-16B	SRR1792361	WGS	SAMN03300719	USDA-NVSL-DBL	public	SRX868023	Illumina MiSeq	PAIRED	RANDOM	GENOMIC	Mycobacterium tuberculosis variant bovis	ILLUMINA	2015-03-11T00:00:00Z	13-0899	SRP053287	PRJNA251692	259155406	fastq,sra	ncbi,s3,gs	ncbi.public,gs.US,s3.us-east-1	472	390601086	250: 13-0899	Cattle	2013	Pathogen.cl	USA	North America	USA:CA	MB670	Tissue			13-0899		Not Collected	Not Collected	Bovine Tuberculosis
751	SRR1792362	319.7 MB	1,604,088	235,3	30,7	61.70%	99.80%	160,70	1,428	388	Mbovis-16, Mbovis-16B	SRR1792362	WGS	SAMN03300720	USDA-NVSL-DBL	public	SRX868024	Illumina MiSeq	PAIRED	RANDOM	GENOMIC	Mycobacterium tuberculosis variant bovis	ILLUMINA	2015-03-11T00:00:00Z	13-0902	SRP053287	PRJNA251692	492232252	fastq,sra	ncbi,gs,s3	gs.US,ncbi.public,s3.us-east-1	468	751957723	250: 13-0902	Cattle	2013	Pathogen.cl	USA	North America	USA:CA	MB671	Tissue			13-0902		Not Collected	Not Collected	Bovine Tuberculosis
752	SRR1792363		2.862.708					132,50	64,61%			SRR1792363	WGS	SAMN03300721	USDA-NVSL-DBL	public	SRX868025	Illumina MiSeq	PAIRED	RANDOM	GENOMIC	Mycobacterium tuberculosis variant bovis	ILLUMINA	2015-03-11T00:00:00Z	13-0926	SRP053287	PRJNA251692	452636098	sra,fastq	gs,s3,ncbi	gs.US,s3.us-east-1,ncbi.public	458	692476477	250: 13-0926	Cattle	2013	Pathogen.cl	Mexico	North America	Mexico	MB672	Tissue			13-0926		Not Collected	Not Collected	Bovine Tuberculosis
753	SRR1792364	286.3 MB	1,457,166	233,4	31	64.70%	99.81%	144,30	1,354	389	Mbovis-16, Mbovis-16B	SRR1792364	WGS	SAMN03300722	USDA-NVSL-DBL	public	SRX868026	Illumina MiSeq	PAIRED	RANDOM	GENOMIC	Mycobacterium tuberculosis variant bovis	ILLUMINA	2015-03-11T00:00:00Z	13-0948	SRP053287	PRJNA251692	444953326	sra,fastq	ncbi,s3,gs	gs.US,s3.us-east-1,ncbi.public	464	677345956	250: 13-0948	Cattle	2013	Pathogen.cl	USA	North America	USA:CA	MB673	Tissue			13-0948		Not Collected	Not Collected	Bovine Tuberculosis
754	SRR1792365	337.5 MB	1,732,930	230,9	31	64.60%	99.82%	168,70	1,45	385	Mbovis-16, Mbovis-16B	SRR1792365	WGS	SAMN03300723	USDA-NVSL-DBL	public	SRX868027	Illumina MiSeq	PAIRED	RANDOM	GENOMIC	Mycobacterium tuberculosis variant bovis	ILLUMINA	2015-03-11T00:00:00Z	13-0949	SRP053287	PRJNA251692	524651622	fastq,sra	gs,s3,ncbi	gs.US,ncbi.public,s3.us-east-1	460	798258071	250: 13-0949	Cattle	2013	Pathogen.cl	USA	North America	USA:CA	MB674	Tissue			13-0949		Not Collected	Not Collected	Bovine Tuberculosis
755	SRR1792366	395.1 MB	2,037,949	233	31,3	66.10%	99.83%	202,10	1,666	387	Mbovis-16, Mbovis-16B	SRR1792366	WGS	SAMN03300724	USDA-NVSL-DBL	public	SRX868028	Illumina MiSeq	PAIRED	RANDOM	GENOMIC	Mycobacterium tuberculosis variant bovis	ILLUMINA	2015-03-11T00:00:00Z	13-0953	SRP053287	PRJNA251692	601779214	fastq,sra	gs,ncbi,s3	s3.us-east-1,gs.US,ncbi.public	464	946823305	250: 13-0953	Cattle	2013	Pathogen.cl	USA	North America	USA:CA	MB675	Tissue			13-0953		Not Collected	Not Collected	Bovine Tuberculosis
756	SRR1792367	284.3 MB	1,439,983	233,1	30,6	61.00%	99.81%	141,10	1,608	376	Mbovis-16, Mbovis-16B	SRR1792367	WGS	SAMN03300725	USDA-NVSL-DBL	public	SRX868029	Illumina MiSeq	PAIRED	RANDOM	GENOMIC	Mycobacterium tuberculosis variant bovis	ILLUMINA	2015-03-11T00:00:00Z	13-0962	SRP053287	PRJNA251692	438121204	sra,fastq	gs,s3,ncbi	s3.us-east-1,ncbi.public,gs.US	463	667257068	250: 13-0962	Cattle	2013	Pathogen.cl	USA	North America	USA:CA	MB676	Tissue			13-0962		Not Collected	Not Collected	Bovine Tuberculosis
757	SRR1792368	278.2 MB	1,359,378	234,4	29,1	49.20%	99.80%	133,10	1,45	381	Mbovis-16, Mbovis-16B	SRR1792368	WGS	SAMN03300726	USDA-NVSL-DBL	public	SRX868030	Illumina MiSeq	PAIRED	RANDOM	GENOMIC	Mycobacterium tuberculosis variant bovis	ILLUMINA	2015-03-11T00:00:00Z	13-0965	SRP053287	PRJNA251692	423660855	sra,fastq	ncbi,gs,s3	gs.US,s3.us-east-1,ncbi.public	466	634238487	250: 13-0965	Cattle	2013	Pathogen.cl	USA	North America	USA:CA	MB677	Tissue			13-0965		Not Collected	Not Collected	Bovine Tuberculosis
758	SRR1792369		2.763.718					128,54	64,64%			SRR1792369	WGS	SAMN03300727	USDA-NVSL-DBL	public	SRX868031	Illumina MiSeq	PAIRED	RANDOM	GENOMIC	Mycobacterium tuberculosis variant bovis	ILLUMINA	2015-03-11T00:00:00Z	13-1079	SRP053287	PRJNA251692	418171122	fastq,sra	s3,ncbi,gs	gs.US,ncbi.public,s3.us-east-1	451	658886168	250: 13-1079	Cattle	2013	Pathogen.cl	Mexico	North America	Mexico	MB678	Tissue			13-1079		Not Collected	Not Collected	Bovine Tuberculosis
759	SRR1792370	201.9 MB	995,118	234,6	29,5	53.40%	99.57%	98,60	1,902	562	Mbovis-01, Mbovis-01A, Mbovis-01A3	SRR1792370	WGS	SAMN03300728	USDA-NVSL-DBL	public	SRX868032	Illumina MiSeq	PAIRED	RANDOM	GENOMIC	Mycobacterium tuberculosis variant bovis	ILLUMINA	2015-03-11T00:00:00Z	13-1416	SRP053287	PRJNA251692	305636779	sra,fastq	ncbi,gs,s3	gs.US,ncbi.public,s3.us-east-1	466	464639469	250: 13-1416	Cattle	2013	Pathogen.cl	USA	North America	USA:MI	MB679	Tissue			13-1416		Not Collected	Not Collected	Bovine Tuberculosis
760	SRR1792371	317.0 MB	1,507,986	239,1	26,8	29.20%	99.84%	141,80	2,964	379	Mbovis-16, Mbovis-16B	SRR1792371	WGS	SAMN03300729	USDA-NVSL-DBL	public	SRX868033	Illumina MiSeq	PAIRED	RANDOM	GENOMIC	Mycobacterium tuberculosis variant bovis	ILLUMINA	2015-03-11T00:00:00Z	13-1575	SRP053287	PRJNA251692	493710859	sra,fastq	ncbi,s3,gs	ncbi.public,gs.US,s3.us-east-1	473	714104029	250: 13-1575	Cattle	2013	Pathogen.cl	USA	North America	USA:CA	MB680	Tissue			13-1575		Not Collected	Not Collected	Bovine Tuberculosis
761	SRR1792372		1.539.404					58,15	64,65%			SRR1792372	WGS	SAMN03300730	USDA-NVSL-DBL	public	SRX868034	Illumina MiSeq	PAIRED	RANDOM	GENOMIC	Mycobacterium tuberculosis variant bovis	ILLUMINA	2015-03-11T00:00:00Z	13-1616	SRP053287	PRJNA251692	230238440	fastq,sra	s3,ncbi,gs	gs.US,ncbi.public,s3.us-east-1	446	360945485	250: 13-1616	Cattle	2013	Pathogen.cl	Mexico	North America	Mexico	MB681	Tissue			13-1616		Not Collected	Not Collected	Bovine Tuberculosis
762	SRR1792373	130.2 MB	714,602	233,3	32,9	77.00%	99.56%	72,10	562	568	Mbovis-01, Mbovis-01A, Mbovis-01A3	SRR1792373	WGS	SAMN03300731	USDA-NVSL-DBL	public	SRX868035	Illumina MiSeq	PAIRED	RANDOM	GENOMIC	Mycobacterium tuberculosis variant bovis	ILLUMINA	2015-03-11T00:00:00Z	13-1929	SRP053287	PRJNA251692	194114670	sra,fastq	gs,ncbi,s3	s3.us-east-1,ncbi.public,gs.US	464	331711674	250: 13-1929	Cattle	2013	Pathogen.cl	USA	North America	USA:MI	MB682	Tissue			13-1929		Not Collected	Not Collected	Bovine Tuberculosis
763	SRR1792374	223.3 MB	1,106,957	233	29,9	55.90%	99.62%	108,00	944	574	Mbovis-01, Mbovis-01A, Mbovis-01A3	SRR1792374	WGS	SAMN03300732	USDA-NVSL-DBL	public	SRX868036	Illumina MiSeq	PAIRED	RANDOM	GENOMIC	Mycobacterium tuberculosis variant bovis	ILLUMINA	2015-03-11T00:00:00Z	13-1932	SRP053287	PRJNA251692	333171819	sra,fastq	gs,s3,ncbi	ncbi.public,gs.US,s3.us-east-1	463	513618997	250: 13-1932	Cattle	2013	Pathogen.cl	USA	North America	USA:MI	MB683	Tissue			13-1932		Not Collected	Not Collected	Bovine Tuberculosis
764	SRR1792375	101.7 MB	537,554	229,4	32,4	74.90%	99.44%	53,60	50	529	Mbovis-01, Mbovis-01A, Mbovis-01A3	SRR1792375	WGS	SAMN03300733	USDA-NVSL-DBL	public	SRX868037	Illumina MiSeq	PAIRED	RANDOM	GENOMIC	Mycobacterium tuberculosis variant bovis	ILLUMINA	2015-03-11T00:00:00Z	13-1935	SRP053287	PRJNA251692	172520824	fastq,sra	gs,s3,ncbi	gs.US,ncbi.public,s3.us-east-1	459	246870177	250: 13-1935	Cattle	2013	Pathogen.cl	USA	North America	USA:MI	MB684	Tissue			13-1935		Not Collected	Not Collected	Bovine Tuberculosis
765	SRR1792376	254.2 MB	1,284,067	232,2	31,2	64.80%	99.60%	127,20	304	560	Mbovis-01, Mbovis-01A, Mbovis-01A3	SRR1792376	WGS	SAMN03300734	USDA-NVSL-DBL	public	SRX868038	Illumina MiSeq	PAIRED	RANDOM	GENOMIC	Mycobacterium tuberculosis variant bovis	ILLUMINA	2015-03-11T00:00:00Z	13-1936	SRP053287	PRJNA251692	406123353	fastq,sra	gs,s3,ncbi	s3.us-east-1,ncbi.public,gs.US	464	596450544	250: 13-1936	Cattle	2013	Pathogen.cl	USA	North America	USA:MI	MB685	Tissue			13-1936		Not Collected	Not Collected	Bovine Tuberculosis
766	SRR1792377	322.3 MB	1,524,687	233,7	26,3	30.30%	99.60%	141,80	596	562	Mbovis-01, Mbovis-01A, Mbovis-01A3	SRR1792377	WGS	SAMN03300735	USDA-NVSL-DBL	public	SRX868039	Illumina MiSeq	PAIRED	RANDOM	GENOMIC	Mycobacterium tuberculosis variant bovis	ILLUMINA	2015-03-11T00:00:00Z	13-1938	SRP053287	PRJNA251692	497101368	fastq,sra	s3,ncbi,gs	s3.us-east-1,ncbi.public,gs.US	464	708054074	250: 13-1938	Cattle	2013	Pathogen.cl	USA	North America	USA:MI	MB686	Tissue			13-1938		Not Collected	Not Collected	Bovine Tuberculosis
767	SRR1792378	319.2 MB	1,505,337	232,8	26,3	30.90%	99.55%	98,40	835,28	774	Mbovis-01, Mbovis-01A, Mbovis-01A3	SRR1792378	WGS	SAMN03300736	USDA-NVSL-DBL	public	SRX868040	Illumina MiSeq	PAIRED	RANDOM	GENOMIC	Mycobacterium tuberculosis variant bovis	ILLUMINA	2015-03-11T00:00:00Z	13-1941	SRP053287	PRJNA251692	478714202	sra,fastq	ncbi,s3,gs	gs.US,s3.us-east-1,ncbi.public	461	695351905	250: 13-1941	Cattle	2013	Pathogen.cl	USA	North America	USA:MI	MB687	Tissue			13-1941		Not Collected	Not Collected	Bovine Tuberculosis
768	SRR1792379	390.4 MB	1,967,418	233,1	29,5	52.00%	99.64%	187,70	1,012	573	Mbovis-01, Mbovis-01A, Mbovis-01A3	SRR1792379	WGS	SAMN03300737	USDA-NVSL-DBL	public	SRX868041	Illumina MiSeq	PAIRED	RANDOM	GENOMIC	Mycobacterium tuberculosis variant bovis	ILLUMINA	2015-03-11T00:00:00Z	13-1944	SRP053287	PRJNA251692	605917080	sra,fastq	ncbi,s3,gs	gs.US,ncbi.public,s3.us-east-1	462	909831643	250: 13-1944	Cattle	2013	Pathogen.cl	USA	North America	USA:MI	MB688	Tissue			13-1944		Not Collected	Not Collected	Bovine Tuberculosis
769	SRR1792380	332.4 MB	1,624,667	237,2	28,7	45.40%	99.63%	158,10	944	571	Mbovis-01, Mbovis-01A, Mbovis-01A3	SRR1792380	WGS	SAMN03300738	USDA-NVSL-DBL	public	SRX868042	Illumina MiSeq	PAIRED	RANDOM	GENOMIC	Mycobacterium tuberculosis variant bovis	ILLUMINA	2015-03-11T00:00:00Z	13-1947	SRP053287	PRJNA251692	516968425	sra,fastq	ncbi,s3,gs	gs.US,ncbi.public,s3.us-east-1	472	766893652	250: 13-1947	Cattle	2013	Pathogen.cl	USA	North America	USA:MI	MB689	Tissue			13-1947		Not Collected	Not Collected	Bovine Tuberculosis
770	SRR1792381	304.9 MB	1,487,191	234,8	28,2	40.20%	99.61%	141,40	1,052	569	Mbovis-01, Mbovis-01A, Mbovis-01A3	SRR1792381	WGS	SAMN03300739	USDA-NVSL-DBL	public	SRX868043	Illumina MiSeq	PAIRED	RANDOM	GENOMIC	Mycobacterium tuberculosis variant bovis	ILLUMINA	2015-03-11T00:00:00Z	13-1950	SRP053287	PRJNA251692	476355256	sra,fastq	s3,ncbi,gs	ncbi.public,gs.US,s3.us-east-1	466	693651334	250: 13-1950	Cattle	2013	Pathogen.cl	USA	North America	USA:MI	MB690	Tissue			13-1950		Not Collected	Not Collected	Bovine Tuberculosis
771	SRR1792382	498.5 MB	2,453,986	232,1	28,2	41.30%	99.65%	227,40	1,594	586	Mbovis-01, Mbovis-01B, Mbovis-01B1	SRR1792382	WGS	SAMN03300740	USDA-NVSL-DBL	public	SRX868044	Illumina MiSeq	PAIRED	RANDOM	GENOMIC	Mycobacterium tuberculosis variant bovis	ILLUMINA	2015-03-11T00:00:00Z	13-2056	SRP053287	PRJNA251692	766574969	fastq,sra	gs,s3,ncbi	gs.US,ncbi.public,s3.us-east-1	460	1128938876	250: 13-2056	Cervid	2013	Pathogen.cl	USA	North America	USA:MI	MB691	Tissue			13-2056		Not Collected	Not Collected	Bovine Tuberculosis
772	SRR1792383	370.8 MB	1,869,663	229,8	30,6	60.20%	99.60%	180,10	552	561	Mbovis-01, Mbovis-01D, Mbovis-01D4	SRR1792383	WGS	SAMN03300741	USDA-NVSL-DBL	public	SRX868045	Illumina MiSeq	PAIRED	RANDOM	GENOMIC	Mycobacterium tuberculosis variant bovis	ILLUMINA	2015-03-11T00:00:00Z	13-2365	SRP053287	PRJNA251692	580743692	sra,fastq	ncbi,s3,gs	gs.US,ncbi.public,s3.us-east-1	457	856302689	250: 13-2365	Cattle	2013	Pathogen.cl	USA	North America	USA:MI	MB692	Tissue			13-2365		Not Collected	Not Collected	Bovine Tuberculosis
773	SRR1792384		3.176.114					145,73	64,85%			SRR1792384	WGS	SAMN03300742	USDA-NVSL-DBL	public	SRX868046	Illumina MiSeq	PAIRED	RANDOM	GENOMIC	Mycobacterium tuberculosis variant bovis	ILLUMINA	2015-03-11T00:00:00Z	13-2442	SRP053287	PRJNA251692	527003943	fastq,sra	ncbi,s3,gs	ncbi.public,s3.us-east-1,gs.US	460	786502006	250: 13-2442	Cattle	2013	Pathogen.cl	Mexico	North America	Mexico	MB693	Tissue			13-2442		Not Collected	Not Collected	Bovine Tuberculosis
774	SRR1792385	162.0 MB	829,841	227,7	30	56.50%	99.60%	78,40	1,046	573	Mbovis-01, Mbovis-01A, Mbovis-01A3	SRR1792385	WGS	SAMN03300743	USDA-NVSL-DBL	public	SRX868047	Illumina MiSeq	PAIRED	RANDOM	GENOMIC	Mycobacterium tuberculosis variant bovis	ILLUMINA	2015-03-11T00:00:00Z	13-2518	SRP053287	PRJNA251692	240582088	sra,fastq	s3,gs,ncbi	ncbi.public,gs.US,s3.us-east-1	451	374622074	250: 13-2518	Cattle	2013	Pathogen.cl	USA	North America	USA:MI	MB694	Tissue			13-2518		Not Collected	Not Collected	Bovine Tuberculosis
775	SRR1792386	357.1 MB	1,773,983	229,3	29,6	52.80%	99.61%	170,10	584	567	Mbovis-01, Mbovis-01A, Mbovis-01A3	SRR1792386	WGS	SAMN03300744	USDA-NVSL-DBL	public	SRX868048	Illumina MiSeq	PAIRED	RANDOM	GENOMIC	Mycobacterium tuberculosis variant bovis	ILLUMINA	2015-03-11T00:00:00Z	13-2519	SRP053287	PRJNA251692	549846047	fastq,sra	gs,ncbi,s3	s3.us-east-1,gs.US,ncbi.public	455	807488812	250: 13-2519	Cattle	2013	Pathogen.cl	USA	North America	USA:MI	MB695	Tissue			13-2519		Not Collected	Not Collected	Bovine Tuberculosis
776	SRR1792387	352.8 MB	1,765,528	230	30,4	59.30%	99.61%	172,50	818	573	Mbovis-01, Mbovis-01A, Mbovis-01A3	SRR1792387	WGS	SAMN03300745	USDA-NVSL-DBL	public	SRX868049	Illumina MiSeq	PAIRED	RANDOM	GENOMIC	Mycobacterium tuberculosis variant bovis	ILLUMINA	2015-03-11T00:00:00Z	13-2522	SRP053287	PRJNA251692	539466068	sra,fastq	gs,s3,ncbi	gs.US,s3.us-east-1,ncbi.public	458	809301320	250: 13-2522	Cattle	2013	Pathogen.cl	USA	North America	USA:MI	MB696	Tissue			13-2522		Not Collected	Not Collected	Bovine Tuberculosis
777	SRR1792388	230.7 MB	1,222,248	229,8	31,1	65.30%	99.61%	114,80	1,29	569	Mbovis-01, Mbovis-01A, Mbovis-01A3	SRR1792388	WGS	SAMN03300746	USDA-NVSL-DBL	public	SRX868050	Illumina MiSeq	PAIRED	RANDOM	GENOMIC	Mycobacterium tuberculosis variant bovis	ILLUMINA	2015-03-11T00:00:00Z	13-2530	SRP053287	PRJNA251692	364186078	fastq,sra	gs,s3,ncbi	gs.US,s3.us-east-1,ncbi.public	456	557930341	250: 13-2530	Cattle	2013	Pathogen.cl	USA	North America	USA:MI	MB697	Tissue			13-2530		Not Collected	Not Collected	Bovine Tuberculosis
778	SRR1792389	482.2 MB	2,424,981	230,2	30,3	57.70%	99.65%	233,80	2,558	582	Mbovis-01, Mbovis-01A, Mbovis-01A3	SRR1792389	WGS	SAMN03300747	USDA-NVSL-DBL	public	SRX868051	Illumina MiSeq	PAIRED	RANDOM	GENOMIC	Mycobacterium tuberculosis variant bovis	ILLUMINA	2015-03-11T00:00:00Z	13-2531	SRP053287	PRJNA251692	737013786	sra,fastq	s3,gs,ncbi	gs.US,ncbi.public,s3.us-east-1	459	1114119732	250: 13-2531	Cattle	2013	Pathogen.cl	USA	North America	USA:MI	MB698	Tissue			13-2531		Not Collected	Not Collected	Bovine Tuberculosis
779	SRR1792390	161.6 MB	845,957	225,5	31,2	66.20%	99.59%	79,60	512	554	Mbovis-01, Mbovis-01A, Mbovis-01A3	SRR1792390	WGS	SAMN03300748	USDA-NVSL-DBL	public	SRX868052	Illumina MiSeq	PAIRED	RANDOM	GENOMIC	Mycobacterium tuberculosis variant bovis	ILLUMINA	2015-03-11T00:00:00Z	13-2533	SRP053287	PRJNA251692	272588928	sra,fastq	ncbi,gs,s3	gs.US,ncbi.public,s3.us-east-1	450	381402332	250: 13-2533	Cattle	2013	Pathogen.cl	USA	North America	USA:MI	MB699	Tissue			13-2533		Not Collected	Not Collected	Bovine Tuberculosis
780	SRR1792391	293.9 MB	1,551,165	229,4	30,8	64.20%	99.65%	144,00	2,328	576	Mbovis-01, Mbovis-01A, Mbovis-01A3	SRR1792391	WGS	SAMN03300749	USDA-NVSL-DBL	public	SRX868053	Illumina MiSeq	PAIRED	RANDOM	GENOMIC	Mycobacterium tuberculosis variant bovis	ILLUMINA	2015-03-11T00:00:00Z	13-2534	SRP053287	PRJNA251692	453407056	sra,fastq	gs,ncbi,s3	s3.us-east-1,gs.US,ncbi.public	456	708372260	250: 13-2534	Cattle	2013	Pathogen.cl	USA	North America	USA:MI	MB700	Tissue			13-2534		Not Collected	Not Collected	Bovine Tuberculosis
781	SRR1792392	272.5 MB	1,404,075	230,2	30,8	62.80%	99.61%	117,10	359,234	770	Mbovis-01, Mbovis-01A, Mbovis-01A3	SRR1792392	WGS	SAMN03300750	USDA-NVSL-DBL	public	SRX868054	Illumina MiSeq	PAIRED	RANDOM	GENOMIC	Mycobacterium tuberculosis variant bovis	ILLUMINA	2015-03-11T00:00:00Z	13-2538	SRP053287	PRJNA251692	416147687	fastq,sra	gs,ncbi,s3	s3.us-east-1,ncbi.public,gs.US	459	645255102	250: 13-2538	Cattle	2013	Pathogen.cl	USA	North America	USA:MI	MB701	Tissue			13-2538		Not Collected	Not Collected	Bovine Tuberculosis
782	SRR1792393	488.8 MB	2,418,982	227	28,6	45.60%	99.65%	222,90	914	584	Mbovis-01, Mbovis-01A, Mbovis-01A3	SRR1792393	WGS	SAMN03300751	USDA-NVSL-DBL	public	SRX868055	Illumina MiSeq	PAIRED	RANDOM	GENOMIC	Mycobacterium tuberculosis variant bovis	ILLUMINA	2015-03-11T00:00:00Z	13-2540	SRP053287	PRJNA251692	741120969	sra,fastq	s3,gs,ncbi	s3.us-east-1,gs.US,ncbi.public	448	1085608730	250: 13-2540	Cattle	2013	Pathogen.cl	USA	North America	USA:MI	MB702	Tissue			13-2540		Not Collected	Not Collected	Bovine Tuberculosis
783	SRR1792394	360.3 MB	1,733,430	234,1	28,4	44.60%	99.63%	166,80	1	563	Mbovis-01, Mbovis-01A, Mbovis-01A3	SRR1792394	WGS	SAMN03300752	USDA-NVSL-DBL	public	SRX868056	Illumina MiSeq	PAIRED	RANDOM	GENOMIC	Mycobacterium tuberculosis variant bovis	ILLUMINA	2015-03-11T00:00:00Z	13-2541	SRP053287	PRJNA251692	545470152	sra,fastq	ncbi,gs,s3	s3.us-east-1,ncbi.public,gs.US	464	805309476	250: 13-2541	Cattle	2013	Pathogen.cl	USA	North America	USA:MI	MB703	Tissue			13-2541		Not Collected	Not Collected	Bovine Tuberculosis
784	SRR1792395	169.5 MB	847,681	233,2	29,8	54.80%	99.59%	82,90	1,254	565	Mbovis-01, Mbovis-01A, Mbovis-01A3	SRR1792395	WGS	SAMN03300753	USDA-NVSL-DBL	public	SRX868057	Illumina MiSeq	PAIRED	RANDOM	GENOMIC	Mycobacterium tuberculosis variant bovis	ILLUMINA	2015-03-11T00:00:00Z	13-2543	SRP053287	PRJNA251692	254911517	fastq,sra	gs,ncbi,s3	ncbi.public,gs.US,s3.us-east-1	464	393718001	250: 13-2543	Cattle	2013	Pathogen.cl	USA	North America	USA:MI	MB704	Tissue			13-2543		Not Collected	Not Collected	Bovine Tuberculosis
785	SRR1792396	150.2 MB	763,141	234,8	30,9	63.50%	99.57%	76,50	876	559	Mbovis-01, Mbovis-01A, Mbovis-01A3	SRR1792396	WGS	SAMN03300754	USDA-NVSL-DBL	public	SRX868058	Illumina MiSeq	PAIRED	RANDOM	GENOMIC	Mycobacterium tuberculosis variant bovis	ILLUMINA	2015-03-11T00:00:00Z	13-2625	SRP053287	PRJNA251692	229595704	sra,fastq	gs,s3,ncbi	gs.US,s3.us-east-1,ncbi.public	468	357262730	250: 13-2625	Cattle	2013	Pathogen.cl	USA	North America	USA:MI	MB705	Tissue			13-2625		Not Collected	Not Collected	Bovine Tuberculosis
786	SRR1792397	121.3 MB	623,362	232,1	30,5	61.60%	99.56%	59,60	1,354	568	Mbovis-01, Mbovis-01A, Mbovis-01A3	SRR1792397	WGS	SAMN03300755	USDA-NVSL-DBL	public	SRX868059	Illumina MiSeq	PAIRED	RANDOM	GENOMIC	Mycobacterium tuberculosis variant bovis	ILLUMINA	2015-03-11T00:00:00Z	13-2642	SRP053287	PRJNA251692	183651450	sra,fastq	ncbi,s3,gs	s3.us-east-1,gs.US,ncbi.public	462	288030136	250: 13-2642	Cattle	2013	Pathogen.cl	USA	North America	USA:MI	MB706	Tissue			13-2642		Not Collected	Not Collected	Bovine Tuberculosis
787	SRR1792398	399.8 MB	2,058,600	226,4	30,6	61.20%	99.65%	193,80	3,498	576	Mbovis-01, Mbovis-01A, Mbovis-01A3	SRR1792398	WGS	SAMN03300756	USDA-NVSL-DBL	public	SRX868060	Illumina MiSeq	PAIRED	RANDOM	GENOMIC	Mycobacterium tuberculosis variant bovis	ILLUMINA	2015-03-11T00:00:00Z	13-2656	SRP053287	PRJNA251692	621233606	fastq,sra	ncbi,gs,s3	ncbi.public,s3.us-east-1,gs.US	449	925981076	250: 13-2656	Cattle	2013	Pathogen.cl	USA	North America	USA:MI	MB707	Tissue			13-2656		Not Collected	Not Collected	Bovine Tuberculosis
788	SRR1792399	300.4 MB	1,493,836	227,9	29,2	50.50%	99.62%	140,00	1,95	578	Mbovis-01, Mbovis-01A, Mbovis-01A3	SRR1792399	WGS	SAMN03300757	USDA-NVSL-DBL	public	SRX868061	Illumina MiSeq	PAIRED	RANDOM	GENOMIC	Mycobacterium tuberculosis variant bovis	ILLUMINA	2015-03-11T00:00:00Z	13-2661	SRP053287	PRJNA251692	457338793	sra,fastq	ncbi,s3,gs	ncbi.public,gs.US,s3.us-east-1	452	676464744	250: 13-2661	Cattle	2013	Pathogen.cl	USA	North America	USA:MI	MB708	Tissue			13-2661		Not Collected	Not Collected	Bovine Tuberculosis
789	SRR1792400	300.8 MB	1,578,723	222,7	31,9	70.60%	99.67%	151,80	984	582	Mbovis-01, Mbovis-01A, Mbovis-01A3	SRR1792400	WGS	SAMN03300758	USDA-NVSL-DBL	public	SRX868062	Illumina MiSeq	PAIRED	RANDOM	GENOMIC	Mycobacterium tuberculosis variant bovis	ILLUMINA	2015-03-11T00:00:00Z	13-2673	SRP053287	PRJNA251692	457973122	sra,fastq	gs,ncbi,s3	ncbi.public,s3.us-east-1,gs.US	446	704854293	250: 13-2673	Cattle	2013	Pathogen.cl	USA	North America	USA:MI	MB709	Tissue			13-2673		Not Collected	Not Collected	Bovine Tuberculosis
790	SRR1792401	198.8 MB	980,87	229,1	29,3	51.40%	99.61%	93,40	1,126	551	Mbovis-01, Mbovis-01A, Mbovis-01A3	SRR1792401	WGS	SAMN03300759	USDA-NVSL-DBL	public	SRX868063	Illumina MiSeq	PAIRED	RANDOM	GENOMIC	Mycobacterium tuberculosis variant bovis	ILLUMINA	2015-03-11T00:00:00Z	13-2691	SRP053287	PRJNA251692	312137872	sra,fastq	gs,ncbi,s3	s3.us-east-1,gs.US,ncbi.public	457	448585857	250: 13-2691	Cattle	2013	Pathogen.cl	USA	North America	USA:MI	MB710	Tissue			13-2691		Not Collected	Not Collected	Bovine Tuberculosis
791	SRR1792402	152.4 MB	751,922	240,3	31,6	69.80%	99.50%	78,70	292	548	Mbovis-01, Mbovis-01A, Mbovis-01A3	SRR1792402	WGS	SAMN03300760	USDA-NVSL-DBL	public	SRX868064	Illumina MiSeq	PAIRED	RANDOM	GENOMIC	Mycobacterium tuberculosis variant bovis	ILLUMINA	2015-03-11T00:00:00Z	13-2706	SRP053287	PRJNA251692	250950121	sra,fastq	s3,ncbi,gs	s3.us-east-1,ncbi.public,gs.US	481	361678577	250: 13-2706	Cattle	2013	Pathogen.cl	USA	North America	USA:MI	MB711	Tissue			13-2706		Not Collected	Not Collected	Bovine Tuberculosis
792	SRR1792403	530.5 MB	2,556,323	228,2	26,5	31.10%	99.67%	229,10	1,222	579	Mbovis-01, Mbovis-01A, Mbovis-01A3	SRR1792403	WGS	SAMN03300761	USDA-NVSL-DBL	public	SRX868065	Illumina MiSeq	PAIRED	RANDOM	GENOMIC	Mycobacterium tuberculosis variant bovis	ILLUMINA	2015-03-11T00:00:00Z	13-2723	SRP053287	PRJNA251692	802866436	sra,fastq	ncbi,s3,gs	ncbi.public,s3.us-east-1,gs.US	452	1156008282	250: 13-2723	Cattle	2013	Pathogen.cl	USA	North America	USA:MI	MB712	Tissue			13-2723		Not Collected	Not Collected	Bovine Tuberculosis
793	SRR1792404	384.8 MB	1,988,417	224,8	30,4	58.90%	99.64%	185,40	1,842	585	Mbovis-01, Mbovis-01A, Mbovis-01A3	SRR1792404	WGS	SAMN03300762	USDA-NVSL-DBL	public	SRX868066	Illumina MiSeq	PAIRED	RANDOM	GENOMIC	Mycobacterium tuberculosis variant bovis	ILLUMINA	2015-03-11T00:00:00Z	13-2724	SRP053287	PRJNA251692	582564798	fastq,sra	s3,gs,ncbi	gs.US,ncbi.public,s3.us-east-1	445	886433518	250: 13-2724	Cattle	2013	Pathogen.cl	USA	North America	USA:MI	MB713	Tissue			13-2724		Not Collected	Not Collected	Bovine Tuberculosis
794	SRR1792405	453.0 MB	2,348,168	229,9	31,5	67.00%	99.63%	226,50	2,284	584	Mbovis-01, Mbovis-01A, Mbovis-01A3	SRR1792405	WGS	SAMN03300763	USDA-NVSL-DBL	public	SRX868067	Illumina MiSeq	PAIRED	RANDOM	GENOMIC	Mycobacterium tuberculosis variant bovis	ILLUMINA	2015-03-11T00:00:00Z	13-2730	SRP053287	PRJNA251692	704839208	fastq,sra	s3,ncbi,gs	gs.US,ncbi.public,s3.us-east-1	458	1076084062	250: 13-2730	Cattle	2013	Pathogen.cl	USA	North America	USA:MI	MB714	Tissue			13-2730		Not Collected	Not Collected	Bovine Tuberculosis
795	SRR1792406	440.7 MB	2,285,559	226,2	30,8	62.10%	99.66%	214,60	3,172	598	Mbovis-01, Mbovis-01A, Mbovis-01A3	SRR1792406	WGS	SAMN03300764	USDA-NVSL-DBL	public	SRX868068	Illumina MiSeq	PAIRED	RANDOM	GENOMIC	Mycobacterium tuberculosis variant bovis	ILLUMINA	2015-03-11T00:00:00Z	13-2745	SRP053287	PRJNA251692	676428431	fastq,sra	s3,gs,ncbi	s3.us-east-1,ncbi.public,gs.US	450	1028769169	250: 13-2745	Cattle	2013	Pathogen.cl	USA	North America	USA:MI	MB715	Tissue			13-2745		Not Collected	Not Collected	Bovine Tuberculosis
796	SRR1792407	279.9 MB	1,411,958	228,5	31,1	65.20%	99.68%	139,10	598	583	Mbovis-01, Mbovis-01A, Mbovis-01A3	SRR1792407	WGS	SAMN03300765	USDA-NVSL-DBL	public	SRX868069	Illumina MiSeq	PAIRED	RANDOM	GENOMIC	Mycobacterium tuberculosis variant bovis	ILLUMINA	2015-03-11T00:00:00Z	13-2757	SRP053287	PRJNA251692	425936142	sra,fastq	ncbi,s3,gs	gs.US,ncbi.public,s3.us-east-1	456	644160134	250: 13-2757	Cattle	2013	Pathogen.cl	USA	North America	USA:MI	MB716	Tissue			13-2757		Not Collected	Not Collected	Bovine Tuberculosis
797	SRR1792408	345.0 MB	1,883,621	224,3	32,8	75.50%	99.65%	182,70	1,306	587	Mbovis-01, Mbovis-01A, Mbovis-01A3	SRR1792408	WGS	SAMN03300766	USDA-NVSL-DBL	public	SRX868070	Illumina MiSeq	PAIRED	RANDOM	GENOMIC	Mycobacterium tuberculosis variant bovis	ILLUMINA	2015-03-11T00:00:00Z	13-2760	SRP053287	PRJNA251692	517757368	sra,fastq	ncbi,gs,s3	s3.us-east-1,gs.US,ncbi.public	447	843232274	250: 13-2760	Cattle	2013	Pathogen.cl	USA	North America	USA:MI	MB717	Tissue			13-2760		Not Collected	Not Collected	Bovine Tuberculosis
798	SRR1792409		4.331.880					191,56	64,64%			SRR1792409	WGS	SAMN03300767	USDA-NVSL-DBL	public	SRX868071	Illumina MiSeq	PAIRED	RANDOM	GENOMIC	Mycobacterium tuberculosis variant bovis	ILLUMINA	2015-03-11T00:00:00Z	13-2821	SRP053287	PRJNA251692	728810930	sra,fastq	gs,ncbi,s3	gs.US,ncbi.public,s3.us-east-1	456	1109861847	250: 13-2821	Cattle	2013	Pathogen.cl	Mexico	North America	Mexico	MB718	Tissue			13-2821		Not Collected	Not Collected	Bovine Tuberculosis
799	SRR1792410		1.743.602					73,98	64,48%			SRR1792410	WGS	SAMN03300768	USDA-NVSL-DBL	public	SRX868072	Illumina MiSeq	PAIRED	RANDOM	GENOMIC	Mycobacterium tuberculosis variant bovis	ILLUMINA	2015-03-11T00:00:00Z	13-2822	SRP053287	PRJNA251692	325626730	sra,fastq	s3,ncbi,gs	gs.US,ncbi.public,s3.us-east-1	466	461068402	250: 13-2822	Cattle	2013	Pathogen.cl	Mexico	North America	Mexico	MB719	Tissue			13-2822		Not Collected	Not Collected	Bovine Tuberculosis
800	SRR1792411	251.2 MB	1,258,484	234,4	29,5	51.20%	99.58%	121,10	890	555	Mbovis-02, Mbovis-02A	SRR1792411	WGS	SAMN03300769	USDA-NVSL-DBL	public	SRX868073	Illumina MiSeq	PAIRED	RANDOM	GENOMIC	Mycobacterium tuberculosis variant bovis	ILLUMINA	2015-03-11T00:00:00Z	13-2826	SRP053287	PRJNA251692	398549630	sra,fastq	ncbi,s3,gs	s3.us-east-1,ncbi.public,gs.US	464	584876778	250: 13-2826	Cattle	2013	Pathogen.cl	USA	North America	USA:CA	MB720	Tissue			13-2826		Not Collected	Not Collected	Bovine Tuberculosis
801	SRR1792412	421.1 MB	2,053,904	232,3	28,7	46.30%	99.63%	195,80	1,738	576	Mbovis-01, Mbovis-01A, Mbovis-01A3	SRR1792412	WGS	SAMN03300770	USDA-NVSL-DBL	public	SRX868074	Illumina MiSeq	PAIRED	RANDOM	GENOMIC	Mycobacterium tuberculosis variant bovis	ILLUMINA	2015-03-11T00:00:00Z	13-2894	SRP053287	PRJNA251692	637159814	fastq,sra	s3,gs,ncbi	gs.US,ncbi.public,s3.us-east-1	460	945628381	250: 13-2894	Cattle	2013	Pathogen.cl	USA	North America	USA:MI	MB721	Tissue			13-2894		Not Collected	Not Collected	Bovine Tuberculosis
802	SRR1792413	382.3 MB	1,960,836	223	30,7	61.80%	99.82%	185,50	1,264	386	Mbovis-16, Mbovis-16B	SRR1792413	WGS	SAMN03300771	USDA-NVSL-DBL	public	SRX868075	Illumina MiSeq	PAIRED	RANDOM	GENOMIC	Mycobacterium tuberculosis variant bovis	ILLUMINA	2015-03-11T00:00:00Z	13-2929	SRP053287	PRJNA251692	559377138	sra,fastq	gs,s3,ncbi	ncbi.public,gs.US,s3.us-east-1	444	871675544	250: 13-2929	Cattle	2013	Pathogen.cl	USA	North America	USA:CA	MB722	Tissue			13-2929		Not Collected	Not Collected	Bovine Tuberculosis
803	SRR1792414	141.1 MB	723,918	234,9	30,5	62.20%	99.74%	69,40	814	372	Mbovis-16, Mbovis-16B	SRR1792414	WGS	SAMN03300772	USDA-NVSL-DBL	public	SRX868076	Illumina MiSeq	PAIRED	RANDOM	GENOMIC	Mycobacterium tuberculosis variant bovis	ILLUMINA	2015-03-11T00:00:00Z	13-2932	SRP053287	PRJNA251692	222038950	fastq,sra	ncbi,s3,gs	gs.US,s3.us-east-1,ncbi.public	468	338912406	250: 13-2932	Cattle	2013	Pathogen.cl	USA	North America	USA:CA	MB723	Tissue			13-2932		Not Collected	Not Collected	Bovine Tuberculosis
804	SRR1792415	316.8 MB	1,558,426	230,4	29,5	52.70%	99.81%	149,60	488	373	Mbovis-16, Mbovis-16B	SRR1792415	WGS	SAMN03300773	USDA-NVSL-DBL	public	SRX868077	Illumina MiSeq	PAIRED	RANDOM	GENOMIC	Mycobacterium tuberculosis variant bovis	ILLUMINA	2015-03-11T00:00:00Z	13-2934	SRP053287	PRJNA251692	493898452	fastq,sra	gs,s3,ncbi	ncbi.public,s3.us-east-1,gs.US	459	715872627	250: 13-2934	Cattle	2013	Pathogen.cl	USA	North America	USA:CA	MB724	Tissue			13-2934		Not Collected	Not Collected	Bovine Tuberculosis
[truncated: 1,270 more rows]
[truncated: 59 more columns]
